# Supplementary material for: Exploring reciprocal causation: bidirectional mendelian randomization study of gut microbiota composition and thyroid cancer
Source: J Cancer Res Clin Oncol. 2024 Feb 3;150(2):75. doi: 10.1007/s00432-023-05535-y (PMC10838232; doi:10.1007/s00432-023-05535-y)
Supplement: Supplementary file 1 — Supplementary file1 (XLS 256 KB) [file 432_2023_5535_MOESM1_ESM.xls]

## Sheet: Sheet1
Exposure	Instrumental Variables	F statistic
class.Actinobacteria.id.419	rs182549	85.3667
class.Actinobacteria.id.419	rs6730157	81.5264
class.Actinobacteria.id.419	rs6660520	27.9808
class.Actinobacteria.id.419	rs4954556	24.5452
class.Actinobacteria.id.419	rs8047955	24.317
class.Actinobacteria.id.419	rs6430601	22.1622
class.Actinobacteria.id.419	rs7322849	23.9504
class.Actinobacteria.id.419	rs72767435	21.3198
class.Actinobacteria.id.419	rs134366	22.6593
class.Actinobacteria.id.419	rs62168955	24.0078
class.Actinobacteria.id.419	rs10841473	22.3934
class.Actinobacteria.id.419	rs11745923	23.8095
class.Actinobacteria.id.419	rs1515761	20.1331
class.Actinobacteria.id.419	rs1961273	22.8809
class.Actinobacteria.id.419	rs12899991	21.6649
class.Actinobacteria.id.419	rs12049045	19.9331
class.Actinobacteria.id.419	rs35564151	22.0004
class.Actinobacteria.id.419	rs1376754	20.4864
class.Actinobacteria.id.419	rs11655079	20.3482
class.Actinobacteria.id.419	rs7700479	19.5783
class.Actinobacteria.id.419	rs80083040	20.0325
class.Actinobacteria.id.419	rs961091	19.8324
class.Actinobacteria.id.419	rs4945008	19.8397
class.Actinobacteria.id.419	rs857444	19.4978
class.Actinobacteria.id.419	rs4957061	19.6896
class.Alphaproteobacteria.id.2379	rs9813022	23.8353
class.Alphaproteobacteria.id.2379	rs76784716	24.7722
class.Alphaproteobacteria.id.2379	rs140912403	25.5712
class.Alphaproteobacteria.id.2379	rs34569731	20.0239
class.Alphaproteobacteria.id.2379	rs10803434	21.6499
class.Alphaproteobacteria.id.2379	rs55876211	19.2514
class.Alphaproteobacteria.id.2379	rs7960664	20.301
class.Alphaproteobacteria.id.2379	rs17061716	19.9555
class.Alphaproteobacteria.id.2379	rs12977163	20.1289
class.Alphaproteobacteria.id.2379	rs62285697	19.8079
class.Bacilli.id.1673	rs2952251	23.3588
class.Bacilli.id.1673	rs77558518	23.1548
class.Bacilli.id.1673	rs57872228	23.7542
class.Bacilli.id.1673	rs35344081	23.769
class.Bacilli.id.1673	rs78938557	21.5113
class.Bacilli.id.1673	rs11730038	24.0097
class.Bacilli.id.1673	rs76717940	22.9982
class.Bacilli.id.1673	rs1962325	23.3083
class.Bacilli.id.1673	rs74352383	23.1682
class.Bacilli.id.1673	rs9581006	23.1966
class.Bacilli.id.1673	rs11110282	21.6661
class.Bacilli.id.1673	rs4028634	22.462
class.Bacilli.id.1673	rs694949	20.3111
class.Bacilli.id.1673	rs12797734	20.3606
class.Bacilli.id.1673	rs28564647	19.8525
class.Bacilli.id.1673	rs7666190	17.6068
class.Bacilli.id.1673	rs4459992	21.2042
class.Bacilli.id.1673	rs34989881	20.3708
class.Bacilli.id.1673	rs111552159	19.9083
class.Bacilli.id.1673	rs13068444	19.4121
class.Bacilli.id.1673	rs1595463	19.2975
class.Bacilli.id.1673	rs74663707	19.0926
class.Bacteroidia.id.912	rs55773148	26.3366
class.Bacteroidia.id.912	rs7631304	23.5876
class.Bacteroidia.id.912	rs73975615	21.8609
class.Bacteroidia.id.912	rs111845179	23.0386
class.Bacteroidia.id.912	rs2032750	22.6542
class.Bacteroidia.id.912	rs7546249	22.9452
class.Bacteroidia.id.912	rs929878	20.3701
class.Bacteroidia.id.912	rs13291169	21.4901
class.Bacteroidia.id.912	rs17343978	21.0645
class.Bacteroidia.id.912	rs72706335	20.3039
class.Bacteroidia.id.912	rs11146701	20.1839
class.Bacteroidia.id.912	rs62531359	19.136
class.Bacteroidia.id.912	rs4146051	19.1017
class.Bacteroidia.id.912	rs79585701	18.6851
class.Bacteroidia.id.912	rs4916508	19.6392
class.Bacteroidia.id.912	rs62575403	20.2595
class.Betaproteobacteria.id.2867	rs4033856	24.7725
class.Betaproteobacteria.id.2867	rs2367850	24.0993
class.Betaproteobacteria.id.2867	rs12467854	23.6891
class.Betaproteobacteria.id.2867	rs6087811	24.2753
class.Betaproteobacteria.id.2867	rs62395635	21.62
class.Betaproteobacteria.id.2867	rs2613606	22.12
class.Betaproteobacteria.id.2867	rs1928341	22.6584
class.Betaproteobacteria.id.2867	rs72747231	22.353
class.Betaproteobacteria.id.2867	rs11128180	21.2008
class.Betaproteobacteria.id.2867	rs2321387	20.428
class.Betaproteobacteria.id.2867	rs1511453	21.499
class.Betaproteobacteria.id.2867	rs9964679	21.2158
class.Betaproteobacteria.id.2867	rs56386628	21.0281
class.Betaproteobacteria.id.2867	rs320161	20.5617
class.Betaproteobacteria.id.2867	rs75242906	18.5972
class.Clostridia.id.1859	rs6815608	24.2263
class.Clostridia.id.1859	rs112334273	25.3114
class.Clostridia.id.1859	rs6814436	24.0724
class.Clostridia.id.1859	rs72915163	23.2249
class.Clostridia.id.1859	rs2273429	22.3612
class.Clostridia.id.1859	rs10774377	21.3879
class.Clostridia.id.1859	rs13179700	21.8279
class.Clostridia.id.1859	rs6934062	20.3942
class.Clostridia.id.1859	rs1842454	18.4642
class.Clostridia.id.1859	rs10209007	18.9497
class.Clostridia.id.1859	rs76767978	19.9866
class.Clostridia.id.1859	rs13105690	20.0418
class.Clostridia.id.1859	rs76860606	17.6957
class.Clostridia.id.1859	rs72738886	20.6945
class.Clostridia.id.1859	rs7269302	20.6722
class.Clostridia.id.1859	rs6797343	19.373
class.Clostridia.id.1859	rs13421739	24.4547
class.Coriobacteriia.id.809	rs719099	24.954
class.Coriobacteriia.id.809	rs240104	22.6271
class.Coriobacteriia.id.809	rs11250875	21.5232
class.Coriobacteriia.id.809	rs34739816	21.5917
class.Coriobacteriia.id.809	rs76779974	20.3231
class.Coriobacteriia.id.809	rs80046645	20.7109
class.Coriobacteriia.id.809	rs45480394	19.8039
class.Coriobacteriia.id.809	rs1816223	20.65
class.Coriobacteriia.id.809	rs7898585	19.8477
class.Coriobacteriia.id.809	rs67561917	21.4838
class.Coriobacteriia.id.809	rs3025411	19.5632
class.Coriobacteriia.id.809	rs11656361	19.3915
class.Coriobacteriia.id.809	rs1397793	19.6792
class.Coriobacteriia.id.809	rs11073596	19.9096
class.Coriobacteriia.id.809	rs2442778	20.2689
class.Coriobacteriia.id.809	rs7540303	19.6295
class.Coriobacteriia.id.809	rs62448869	19.8892
class.Coriobacteriia.id.809	rs13307134	20.0695
class.Coriobacteriia.id.809	rs4880783	20.4121
class.Coriobacteriia.id.809	rs12974142	19.8623
class.Coriobacteriia.id.809	rs8010111	20.3253
class.Deltaproteobacteria.id.3087	rs6058181	24.7518
class.Deltaproteobacteria.id.3087	rs4506934	21.6627
class.Deltaproteobacteria.id.3087	rs17791387	22.7577
class.Deltaproteobacteria.id.3087	rs2838334	20.4774
class.Deltaproteobacteria.id.3087	rs9928243	20.9199
class.Deltaproteobacteria.id.3087	rs11599763	21.4872
class.Deltaproteobacteria.id.3087	rs112381107	20.4354
class.Deltaproteobacteria.id.3087	rs17084793	19.8475
class.Deltaproteobacteria.id.3087	rs2692012	18.9656
class.Deltaproteobacteria.id.3087	rs1035691	20.5856
class.Deltaproteobacteria.id.3087	rs62020470	20.4774
class.Deltaproteobacteria.id.3087	rs16851319	21.871
class.Deltaproteobacteria.id.3087	rs3935584	20.4824
class.Deltaproteobacteria.id.3087	rs55744759	20.851
class.Erysipelotrichia.id.2147	rs62504403	28.3673
class.Erysipelotrichia.id.2147	rs7234058	23.741
class.Erysipelotrichia.id.2147	rs17530232	21.0397
class.Erysipelotrichia.id.2147	rs2300774	24.0911
class.Erysipelotrichia.id.2147	rs35161940	23.1157
class.Erysipelotrichia.id.2147	rs10781552	22.6304
class.Erysipelotrichia.id.2147	rs8003149	21.2454
class.Erysipelotrichia.id.2147	rs4078432	20.7209
class.Erysipelotrichia.id.2147	rs1074800	20.4567
class.Erysipelotrichia.id.2147	rs56970041	19.3832
class.Erysipelotrichia.id.2147	rs7826267	17.753
class.Erysipelotrichia.id.2147	rs1884466	19.7576
class.Erysipelotrichia.id.2147	rs290833	19.9402
class.Gammaproteobacteria.id.3303	rs6706173	25.7225
class.Gammaproteobacteria.id.3303	rs11181912	23.7643
class.Gammaproteobacteria.id.3303	rs79795896	20.5253
class.Gammaproteobacteria.id.3303	rs2234691	19.6799
class.Gammaproteobacteria.id.3303	rs6469506	21.6578
class.Gammaproteobacteria.id.3303	rs12404135	20.9302
class.Gammaproteobacteria.id.3303	rs9973122	20.7447
class.Gammaproteobacteria.id.3303	rs9494710	20.6599
class.Gammaproteobacteria.id.3303	rs75101789	19.9998
class.Lentisphaeria.id.2250	rs2825714	22.559
class.Lentisphaeria.id.2250	rs17114848	22.0636
class.Lentisphaeria.id.2250	rs77599476	22.9899
class.Lentisphaeria.id.2250	rs11770843	21.6974
class.Lentisphaeria.id.2250	rs72640280	20.5027
class.Lentisphaeria.id.2250	rs62570196	24.1792
class.Lentisphaeria.id.2250	rs2731834	21.3261
class.Lentisphaeria.id.2250	rs2031282	20.4819
class.Lentisphaeria.id.2250	rs1002941	20.2249
class.Lentisphaeria.id.2250	rs73113483	20.6473
class.Melainabacteria.id.1589	rs9864379	29.8015
class.Melainabacteria.id.1589	rs11150282	25.227
class.Melainabacteria.id.1589	rs16851659	23.0954
class.Melainabacteria.id.1589	rs73074665	21.8252
class.Melainabacteria.id.1589	rs4129395	23.432
class.Melainabacteria.id.1589	rs79790072	21.5883
class.Melainabacteria.id.1589	rs10738747	19.5075
class.Melainabacteria.id.1589	rs1221147	19.742
class.Melainabacteria.id.1589	rs113884518	20.3617
class.Melainabacteria.id.1589	rs789069	19.5239
class.Melainabacteria.id.1589	rs367480	20.3157
class.Melainabacteria.id.1589	rs28678345	20.8088
class.Melainabacteria.id.1589	rs10148250	19.859
class.Methanobacteria.id.119	rs10202904	26.747
class.Methanobacteria.id.119	rs73457410	24.3021
class.Methanobacteria.id.119	rs6776814	23.4688
class.Methanobacteria.id.119	rs894996	23.3364
class.Methanobacteria.id.119	rs75208022	21.7038
class.Methanobacteria.id.119	rs12825290	19.2841
class.Methanobacteria.id.119	rs56131665	20.6574
class.Methanobacteria.id.119	rs11018665	19.7868
class.Methanobacteria.id.119	rs4257531	20.303
class.Methanobacteria.id.119	rs6508769	19.8444
class.Methanobacteria.id.119	rs73068003	20.1953
class.Methanobacteria.id.119	rs10424197	20.1997
class.Mollicutes.id.3920	rs74603314	22.9136
class.Mollicutes.id.3920	rs10108398	24.9551
class.Mollicutes.id.3920	rs11890098	23.5466
class.Mollicutes.id.3920	rs72901605	22.3341
class.Mollicutes.id.3920	rs3768491	20.8715
class.Mollicutes.id.3920	rs17214486	20.2198
class.Mollicutes.id.3920	rs12566890	19.1729
class.Mollicutes.id.3920	rs78169027	20.8201
class.Mollicutes.id.3920	rs4885016	20.3596
class.Mollicutes.id.3920	rs28537087	18.9986
class.Mollicutes.id.3920	rs2464826	19.8705
class.Mollicutes.id.3920	rs6043847	21.3707
class.Negativicutes.id.2164	rs1643968	25.3362
class.Negativicutes.id.2164	rs60274479	24.1794
class.Negativicutes.id.2164	rs13086907	22.5291
class.Negativicutes.id.2164	rs73232831	23.2372
class.Negativicutes.id.2164	rs71405394	22.5358
class.Negativicutes.id.2164	rs61249479	21.2333
class.Negativicutes.id.2164	rs1447205	21.4554
class.Negativicutes.id.2164	rs4722181	22.4493
class.Negativicutes.id.2164	rs4463806	17.6791
class.Negativicutes.id.2164	rs9423647	20.6257
class.Negativicutes.id.2164	rs2834062	20.1874
class.Negativicutes.id.2164	rs1649999	20.2439
class.Negativicutes.id.2164	rs1135612	19.7592
class.Verrucomicrobiae.id.4029	rs11729256	24.9235
class.Verrucomicrobiae.id.4029	rs4936098	22.7817
class.Verrucomicrobiae.id.4029	rs9349825	22.8942
class.Verrucomicrobiae.id.4029	rs74542928	22.5036
class.Verrucomicrobiae.id.4029	rs3995795	20.6828
class.Verrucomicrobiae.id.4029	rs2602429	22.8589
class.Verrucomicrobiae.id.4029	rs4242783	21.7777
class.Verrucomicrobiae.id.4029	rs11184341	21.2264
class.Verrucomicrobiae.id.4029	rs61779207	20.4283
class.Verrucomicrobiae.id.4029	rs117107102	22.4844
class.Verrucomicrobiae.id.4029	rs12908520	22.3366
class.Verrucomicrobiae.id.4029	rs111862613	21.248
class.Verrucomicrobiae.id.4029	rs941682	19.287
family.Acidaminococcaceae.id.2166	rs6923842	22.1364
family.Acidaminococcaceae.id.2166	rs6589457	22.5267
family.Acidaminococcaceae.id.2166	rs2933324	22.3116
family.Acidaminococcaceae.id.2166	rs262812	21.31
family.Acidaminococcaceae.id.2166	rs74540770	20.0175
family.Acidaminococcaceae.id.2166	rs6427992	21.135
family.Acidaminococcaceae.id.2166	rs45497800	20.9713
family.Acidaminococcaceae.id.2166	rs78702810	19.7733
family.Actinomycetaceae.id.421	rs35011108	23.0281
family.Actinomycetaceae.id.421	rs2889192	20.7087
family.Actinomycetaceae.id.421	rs34583783	21.9242
family.Actinomycetaceae.id.421	rs58484246	20.2915
family.Actinomycetaceae.id.421	rs4073240	20.5998
family.Alcaligenaceae.id.2875	rs62191117	26.2178
family.Alcaligenaceae.id.2875	rs9537886	26.6007
family.Alcaligenaceae.id.2875	rs4033856	23.4635
family.Alcaligenaceae.id.2875	rs67737557	23.6971
family.Alcaligenaceae.id.2875	rs17000015	23.6161
family.Alcaligenaceae.id.2875	rs2367850	22.8108
family.Alcaligenaceae.id.2875	rs7638039	22.2919
family.Alcaligenaceae.id.2875	rs6087811	21.3848
family.Alcaligenaceae.id.2875	rs62395635	21.4926
family.Alcaligenaceae.id.2875	rs112159068	21.8768
family.Alcaligenaceae.id.2875	rs6969323	21.1244
family.Alcaligenaceae.id.2875	rs7302582	21.0175
family.Alcaligenaceae.id.2875	rs1153990	20.9475
family.Alcaligenaceae.id.2875	rs9964679	21.429
family.Alcaligenaceae.id.2875	rs112135816	20.4083
family.Alcaligenaceae.id.2875	rs2040996	19.8318
family.Alcaligenaceae.id.2875	rs147968	19.6831
family.Alcaligenaceae.id.2875	rs74776516	19.5887
family.Alcaligenaceae.id.2875	rs28480294	20.0301
family.Alcaligenaceae.id.2875	rs79846372	19.7956
family.Bacteroidaceae.id.917	rs6795673	26.1803
family.Bacteroidaceae.id.917	rs28757219	23.0859
family.Bacteroidaceae.id.917	rs9507307	21.91
family.Bacteroidaceae.id.917	rs66474973	24.4001
family.Bacteroidaceae.id.917	rs11585893	25.1722
family.Bacteroidaceae.id.917	rs495004	21.8787
family.Bacteroidaceae.id.917	rs17619981	22.1913
family.Bacteroidaceae.id.917	rs2023437	21.7771
family.Bacteroidaceae.id.917	rs66710942	20.642
family.Bacteroidaceae.id.917	rs13207588	20.3627
family.Bacteroidaceae.id.917	rs2366421	20.3319
family.Bacteroidaceae.id.917	rs1340391	20.0377
family.BacteroidalesS24.7group.id.11173	rs738193	26.0933
family.BacteroidalesS24.7group.id.11173	rs941000	27.0762
family.BacteroidalesS24.7group.id.11173	rs689695	23.7699
family.BacteroidalesS24.7group.id.11173	rs17043785	25.7507
family.BacteroidalesS24.7group.id.11173	rs10872669	19.9263
family.BacteroidalesS24.7group.id.11173	rs12748533	22.5998
family.BacteroidalesS24.7group.id.11173	rs6831034	21.7182
family.BacteroidalesS24.7group.id.11173	rs61508842	20.2445
family.BacteroidalesS24.7group.id.11173	rs78609301	19.6234
family.BacteroidalesS24.7group.id.11173	rs11135366	21.0019
family.BacteroidalesS24.7group.id.11173	rs7217209	20.2512
family.Bifidobacteriaceae.id.433	rs182549	85.3602
family.Bifidobacteriaceae.id.433	rs7570971	80.7699
family.Bifidobacteriaceae.id.433	rs7322849	30.3161
family.Bifidobacteriaceae.id.433	rs6430601	24.8699
family.Bifidobacteriaceae.id.433	rs1961273	27.2967
family.Bifidobacteriaceae.id.433	rs1879087	19.2619
family.Bifidobacteriaceae.id.433	rs638382	24.2266
family.Bifidobacteriaceae.id.433	rs76671854	23.7619
family.Bifidobacteriaceae.id.433	rs4957061	23.7582
family.Bifidobacteriaceae.id.433	rs10841473	22.6347
family.Bifidobacteriaceae.id.433	rs4567981	24.2209
family.Bifidobacteriaceae.id.433	rs13020688	22.8841
family.Bifidobacteriaceae.id.433	rs677208	19.5382
family.Bifidobacteriaceae.id.433	rs11745923	22.9463
family.Bifidobacteriaceae.id.433	rs12446429	18.0374
family.Bifidobacteriaceae.id.433	rs11655079	20.3419
family.Bifidobacteriaceae.id.433	rs540489	20.9538
family.Bifidobacteriaceae.id.433	rs857444	21.0723
family.Bifidobacteriaceae.id.433	rs10857328	19.7676
family.Bifidobacteriaceae.id.433	rs10831953	18.8668
family.Bifidobacteriaceae.id.433	rs7174549	19.5872
family.Bifidobacteriaceae.id.433	rs73797465	20.4514
family.Bifidobacteriaceae.id.433	rs12465599	20.3005
family.Bifidobacteriaceae.id.433	rs55888705	19.8088
family.Bifidobacteriaceae.id.433	rs6899771	20.3626
family.Bifidobacteriaceae.id.433	rs7588568	21.6086
family.Christensenellaceae.id.1866	rs62573205	24.0541
family.Christensenellaceae.id.1866	rs870002	19.8217
family.Christensenellaceae.id.1866	rs12657403	20.6468
family.Christensenellaceae.id.1866	rs117186816	22.379
family.Christensenellaceae.id.1866	rs9608766	20.7886
family.Christensenellaceae.id.1866	rs4076564	23.1305
family.Christensenellaceae.id.1866	rs4805124	19.8949
family.Christensenellaceae.id.1866	rs72706624	19.9541
family.Christensenellaceae.id.1866	rs77867022	17.8567
family.Christensenellaceae.id.1866	rs7211194	19.6812
family.Christensenellaceae.id.1866	rs892686	21.3015
family.Christensenellaceae.id.1866	rs12380890	20.5942
family.Clostridiaceae1.id.1869	rs12186080	21.2092
family.Clostridiaceae1.id.1869	rs2795528	21.4248
family.Clostridiaceae1.id.1869	rs550843	19.0399
family.Clostridiaceae1.id.1869	rs12341505	20.6243
family.Clostridiaceae1.id.1869	rs4723021	19.3284
family.Clostridiaceae1.id.1869	rs881532	20.0576
family.Clostridiaceae1.id.1869	rs2817172	20.665
family.Clostridiaceae1.id.1869	rs10875374	20.1943
family.Clostridiaceae1.id.1869	rs12490337	20.297
family.Clostridiaceae1.id.1869	rs62397761	20.4401
family.Clostridiaceae1.id.1869	rs56188186	19.8006
family.ClostridialesvadinBB60group.id.11286	rs55682560	25.3247
family.ClostridialesvadinBB60group.id.11286	rs9979874	23.9703
family.ClostridialesvadinBB60group.id.11286	rs28691777	26.375
family.ClostridialesvadinBB60group.id.11286	rs6588624	22.981
family.ClostridialesvadinBB60group.id.11286	rs7538034	22.419
family.ClostridialesvadinBB60group.id.11286	rs66714985	21.442
family.ClostridialesvadinBB60group.id.11286	rs118104867	22.1966
family.ClostridialesvadinBB60group.id.11286	rs2191834	21.9935
family.ClostridialesvadinBB60group.id.11286	rs7725895	23.3753
family.ClostridialesvadinBB60group.id.11286	rs7226487	21.5327
family.ClostridialesvadinBB60group.id.11286	rs10517600	20.2367
family.ClostridialesvadinBB60group.id.11286	rs17121075	19.9444
family.ClostridialesvadinBB60group.id.11286	rs10904722	20.8785
family.ClostridialesvadinBB60group.id.11286	rs6755871	19.5042
family.ClostridialesvadinBB60group.id.11286	rs34088226	19.1414
family.ClostridialesvadinBB60group.id.11286	rs13409132	22.0575
family.ClostridialesvadinBB60group.id.11286	rs989682	20.4086
family.Coriobacteriaceae.id.811	rs719099	24.954
family.Coriobacteriaceae.id.811	rs240104	22.6271
family.Coriobacteriaceae.id.811	rs11250875	21.5232
family.Coriobacteriaceae.id.811	rs34739816	21.5917
family.Coriobacteriaceae.id.811	rs76779974	20.3231
family.Coriobacteriaceae.id.811	rs80046645	20.7109
family.Coriobacteriaceae.id.811	rs45480394	19.8039
family.Coriobacteriaceae.id.811	rs1816223	20.65
family.Coriobacteriaceae.id.811	rs7898585	19.8477
family.Coriobacteriaceae.id.811	rs67561917	21.4838
family.Coriobacteriaceae.id.811	rs3025411	19.5632
family.Coriobacteriaceae.id.811	rs11656361	19.3915
family.Coriobacteriaceae.id.811	rs1397793	19.6792
family.Coriobacteriaceae.id.811	rs11073596	19.9096
family.Coriobacteriaceae.id.811	rs2442778	20.2689
family.Coriobacteriaceae.id.811	rs7540303	19.6295
family.Coriobacteriaceae.id.811	rs62448869	19.8892
family.Coriobacteriaceae.id.811	rs13307134	20.0695
family.Coriobacteriaceae.id.811	rs4880783	20.4121
family.Coriobacteriaceae.id.811	rs12974142	19.8623
family.Coriobacteriaceae.id.811	rs8010111	20.3253
family.Defluviitaleaceae.id.1924	rs72731813	26.0414
family.Defluviitaleaceae.id.1924	rs4677103	24.5915
family.Defluviitaleaceae.id.1924	rs55658617	24.0056
family.Defluviitaleaceae.id.1924	rs9725395	21.9636
family.Defluviitaleaceae.id.1924	rs17051335	21.1235
family.Defluviitaleaceae.id.1924	rs112893842	22.6807
family.Defluviitaleaceae.id.1924	rs28696126	20.2179
family.Defluviitaleaceae.id.1924	rs1582238	23.036
family.Defluviitaleaceae.id.1924	rs1908593	20.1032
family.Defluviitaleaceae.id.1924	rs9608282	21.5485
family.Defluviitaleaceae.id.1924	rs12122999	20.3715
family.Defluviitaleaceae.id.1924	rs4344384	20.6074
family.Defluviitaleaceae.id.1924	rs540220	18.2881
family.Desulfovibrionaceae.id.3169	rs6058181	25.2494
family.Desulfovibrionaceae.id.3169	rs4506934	21.9424
family.Desulfovibrionaceae.id.3169	rs2692012	20.2913
family.Desulfovibrionaceae.id.3169	rs11599763	22.385
family.Desulfovibrionaceae.id.3169	rs2838334	21.1544
family.Desulfovibrionaceae.id.3169	rs112381107	21.3994
family.Desulfovibrionaceae.id.3169	rs16851319	23.553
family.Desulfovibrionaceae.id.3169	rs17791387	22.3106
family.Desulfovibrionaceae.id.3169	rs9928243	21.1389
family.Desulfovibrionaceae.id.3169	rs7164160	19.6846
family.Desulfovibrionaceae.id.3169	rs3935584	20.6324
family.Desulfovibrionaceae.id.3169	rs72647048	20.3043
family.Enterobacteriaceae.id.3469	rs78143293	24.7882
family.Enterobacteriaceae.id.3469	rs111229068	20.9176
family.Enterobacteriaceae.id.3469	rs62210023	21.739
family.Enterobacteriaceae.id.3469	rs504442	19.7249
family.Enterobacteriaceae.id.3469	rs80319214	21.0446
family.Enterobacteriaceae.id.3469	rs11026530	19.4678
family.Enterobacteriaceae.id.3469	rs2374342	21.3345
family.Enterobacteriaceae.id.3469	rs79757635	19.6117
family.Enterobacteriaceae.id.3469	rs35673018	19.65
family.Enterobacteriaceae.id.3469	rs61973590	20.5008
family.Enterobacteriaceae.id.3469	rs4792380	20.1215
family.Erysipelotrichaceae.id.2149	rs62504403	28.3673
family.Erysipelotrichaceae.id.2149	rs7234058	23.741
family.Erysipelotrichaceae.id.2149	rs17530232	21.0397
family.Erysipelotrichaceae.id.2149	rs2300774	24.0911
family.Erysipelotrichaceae.id.2149	rs35161940	23.1157
family.Erysipelotrichaceae.id.2149	rs10781552	22.6304
family.Erysipelotrichaceae.id.2149	rs8003149	21.2454
family.Erysipelotrichaceae.id.2149	rs4078432	20.7209
family.Erysipelotrichaceae.id.2149	rs1074800	20.4567
family.Erysipelotrichaceae.id.2149	rs56970041	19.3832
family.Erysipelotrichaceae.id.2149	rs7826267	17.753
family.Erysipelotrichaceae.id.2149	rs1884466	19.7576
family.Erysipelotrichaceae.id.2149	rs290833	19.9402
family.FamilyXI.id.1936	rs2155352	24.7789
family.FamilyXI.id.1936	rs697771	21.8808
family.FamilyXI.id.1936	rs10759623	25.4086
family.FamilyXI.id.1936	rs11547158	22.6812
family.FamilyXI.id.1936	rs488164	21.3721
family.FamilyXI.id.1936	rs3733511	21.7816
family.FamilyXI.id.1936	rs6025153	20.4893
family.FamilyXI.id.1936	rs78222136	19.2959
family.FamilyXI.id.1936	rs17379710	21.2949
family.FamilyXI.id.1936	rs2156611	20.0555
family.FamilyXIII.id.1957	rs6501525	23.6003
family.FamilyXIII.id.1957	rs118170811	22.8556
family.FamilyXIII.id.1957	rs12643275	22.369
family.FamilyXIII.id.1957	rs1999289	20.9417
family.FamilyXIII.id.1957	rs482905	22.0008
family.FamilyXIII.id.1957	rs3098182	21.3136
family.FamilyXIII.id.1957	rs6797051	22.1188
family.FamilyXIII.id.1957	rs66753613	20.3728
family.FamilyXIII.id.1957	rs7514702	21.9281
family.FamilyXIII.id.1957	rs7076829	21.1373
family.FamilyXIII.id.1957	rs10404377	20.3086
family.FamilyXIII.id.1957	rs4293737	17.0636
family.FamilyXIII.id.1957	rs1887048	20.0239
family.FamilyXIII.id.1957	rs12904405	19.5438
family.Lachnospiraceae.id.1987	rs9929145	26.2786
family.Lachnospiraceae.id.1987	rs11755180	22.0221
family.Lachnospiraceae.id.1987	rs35524804	23.5342
family.Lachnospiraceae.id.1987	rs11979110	22.7274
family.Lachnospiraceae.id.1987	rs79086868	22.2996
family.Lachnospiraceae.id.1987	rs112040820	22.0298
family.Lachnospiraceae.id.1987	rs2159863	20.7041
family.Lachnospiraceae.id.1987	rs11139361	20.0202
family.Lachnospiraceae.id.1987	rs1205443	19.9844
family.Lachnospiraceae.id.1987	rs7359994	20.0065
family.Lachnospiraceae.id.1987	rs146660815	20.3467
family.Lachnospiraceae.id.1987	rs959845	20.9686
family.Lachnospiraceae.id.1987	rs10402491	19.8503
family.Lachnospiraceae.id.1987	rs13005175	20.6911
family.Lachnospiraceae.id.1987	rs2910921	20.008
family.Lachnospiraceae.id.1987	rs12760724	20.1531
family.Lachnospiraceae.id.1987	rs3127230	20.1384
family.Lachnospiraceae.id.1987	rs11841382	16.911
family.Lactobacillaceae.id.1836	rs16861661	25.9595
family.Lactobacillaceae.id.1836	rs921925	24.5479
family.Lactobacillaceae.id.1836	rs768253	21.5638
family.Lactobacillaceae.id.1836	rs6092149	23.5031
family.Lactobacillaceae.id.1836	rs328312	24.0608
family.Lactobacillaceae.id.1836	rs11674854	22.4315
family.Lactobacillaceae.id.1836	rs820999	19.8554
family.Lactobacillaceae.id.1836	rs77478751	21.409
family.Lactobacillaceae.id.1836	rs74599091	20.315
family.Lactobacillaceae.id.1836	rs9345899	19.768
family.Lactobacillaceae.id.1836	rs1590596	22.2317
family.Lactobacillaceae.id.1836	rs1530559	19.057
family.Lactobacillaceae.id.1836	rs62314653	20.3721
family.Methanobacteriaceae.id.121	rs10202904	26.747
family.Methanobacteriaceae.id.121	rs73457410	24.3021
family.Methanobacteriaceae.id.121	rs6776814	23.4688
family.Methanobacteriaceae.id.121	rs894996	23.3364
family.Methanobacteriaceae.id.121	rs75208022	21.7038
family.Methanobacteriaceae.id.121	rs12825290	19.2841
family.Methanobacteriaceae.id.121	rs56131665	20.6574
family.Methanobacteriaceae.id.121	rs11018665	19.7868
family.Methanobacteriaceae.id.121	rs4257531	20.303
family.Methanobacteriaceae.id.121	rs6508769	19.8444
family.Methanobacteriaceae.id.121	rs73068003	20.1953
family.Methanobacteriaceae.id.121	rs10424197	20.1997
family.Oxalobacteraceae.id.2966	rs4428215	29.8005
family.Oxalobacteraceae.id.2966	rs1569853	24.7037
family.Oxalobacteraceae.id.2966	rs736744	27.7099
family.Oxalobacteraceae.id.2966	rs6000536	24.049
family.Oxalobacteraceae.id.2966	rs36057338	20.734
family.Oxalobacteraceae.id.2966	rs7993559	20.9661
family.Oxalobacteraceae.id.2966	rs12002250	19.4
family.Oxalobacteraceae.id.2966	rs111966731	20.9421
family.Oxalobacteraceae.id.2966	rs17138946	19.3794
family.Oxalobacteraceae.id.2966	rs11246212	21.7369
family.Oxalobacteraceae.id.2966	rs934049	21.1433
family.Oxalobacteraceae.id.2966	rs12509763	20.4795
family.Oxalobacteraceae.id.2966	rs561239	19.8558
family.Oxalobacteraceae.id.2966	rs62435498	20.5227
family.Oxalobacteraceae.id.2966	rs80330081	19.5885
family.Pasteurellaceae.id.3689	rs12191680	26.8632
family.Pasteurellaceae.id.3689	rs9382510	26.915
family.Pasteurellaceae.id.3689	rs10840326	23.1208
family.Pasteurellaceae.id.3689	rs76022354	23.5471
family.Pasteurellaceae.id.3689	rs72756943	21.3027
family.Pasteurellaceae.id.3689	rs78909003	23.4025
family.Pasteurellaceae.id.3689	rs6092684	21.7643
family.Pasteurellaceae.id.3689	rs4822728	21.1512
family.Pasteurellaceae.id.3689	rs35510	21.4507
family.Pasteurellaceae.id.3689	rs10965428	21.5565
family.Pasteurellaceae.id.3689	rs16970009	19.0194
family.Pasteurellaceae.id.3689	rs12050685	19.3809
family.Pasteurellaceae.id.3689	rs73139353	21.0815
family.Pasteurellaceae.id.3689	rs6972479	19.8733
family.Pasteurellaceae.id.3689	rs9895850	18.4892
family.Pasteurellaceae.id.3689	rs111582866	19.7486
family.Pasteurellaceae.id.3689	rs62568866	20.7252
family.Pasteurellaceae.id.3689	rs731534	20.7932
family.Pasteurellaceae.id.3689	rs9938097	20.2045
family.Peptococcaceae.id.2024	rs35703006	24.4435
family.Peptococcaceae.id.2024	rs4990837	23.9858
family.Peptococcaceae.id.2024	rs150600492	21.9521
family.Peptococcaceae.id.2024	rs12634826	24.0263
family.Peptococcaceae.id.2024	rs12992764	23.4973
family.Peptococcaceae.id.2024	rs75898026	22.4192
family.Peptococcaceae.id.2024	rs117452796	22.0222
family.Peptococcaceae.id.2024	rs75430375	21.7065
family.Peptococcaceae.id.2024	rs12144792	20.7839
family.Peptococcaceae.id.2024	rs11787651	19.9183
family.Peptostreptococcaceae.id.2042	rs61841503	32.4908
family.Peptostreptococcaceae.id.2042	rs4692811	25.5922
family.Peptostreptococcaceae.id.2042	rs12377846	24.2473
family.Peptostreptococcaceae.id.2042	rs2644627	24.7574
family.Peptostreptococcaceae.id.2042	rs59987323	22.0262
family.Peptostreptococcaceae.id.2042	rs9573937	23.556
family.Peptostreptococcaceae.id.2042	rs75819860	22.1296
family.Peptostreptococcaceae.id.2042	rs117020988	24.0212
family.Peptostreptococcaceae.id.2042	rs1520207	21.839
family.Peptostreptococcaceae.id.2042	rs76982728	21.6477
family.Peptostreptococcaceae.id.2042	rs12986312	20.6103
family.Peptostreptococcaceae.id.2042	rs10805326	21.3031
family.Peptostreptococcaceae.id.2042	rs1467258	19.9929
family.Peptostreptococcaceae.id.2042	rs59865771	20.3466
family.Peptostreptococcaceae.id.2042	rs77540684	18.8747
family.Peptostreptococcaceae.id.2042	rs6721459	20.7273
family.Porphyromonadaceae.id.943	rs10119172	26.7357
family.Porphyromonadaceae.id.943	rs17065783	23.4002
family.Porphyromonadaceae.id.943	rs6953849	22.6994
family.Porphyromonadaceae.id.943	rs10858364	20.9489
family.Porphyromonadaceae.id.943	rs12486680	20.2913
family.Porphyromonadaceae.id.943	rs3111851	23.0683
family.Porphyromonadaceae.id.943	rs7330827	19.1375
family.Porphyromonadaceae.id.943	rs35961441	19.4899
family.Porphyromonadaceae.id.943	rs10762312	19.4243
family.Porphyromonadaceae.id.943	rs35233670	19.9507
family.Porphyromonadaceae.id.943	rs864093	20.1859
family.Porphyromonadaceae.id.943	rs1980561	19.717
family.Prevotellaceae.id.960	rs9958960	27.7614
family.Prevotellaceae.id.960	rs4493272	26.271
family.Prevotellaceae.id.960	rs3860225	24.9776
family.Prevotellaceae.id.960	rs912860	22.4636
family.Prevotellaceae.id.960	rs12118202	26.0712
family.Prevotellaceae.id.960	rs2206482	23.4612
family.Prevotellaceae.id.960	rs9586501	21.6634
family.Prevotellaceae.id.960	rs12057990	19.8863
family.Prevotellaceae.id.960	rs148376875	22.2489
family.Prevotellaceae.id.960	rs4685827	21.8366
family.Prevotellaceae.id.960	rs10131942	19.6126
family.Prevotellaceae.id.960	rs34660375	20.4284
family.Prevotellaceae.id.960	rs7252711	20.9314
family.Prevotellaceae.id.960	rs3758087	20.4827
family.Prevotellaceae.id.960	rs34071565	20.2846
family.Prevotellaceae.id.960	rs13069367	20.3357
family.Prevotellaceae.id.960	rs7975087	19.713
family.Prevotellaceae.id.960	rs2278540	20.215
family.Rhodospirillaceae.id.2717	rs9813022	26.5156
family.Rhodospirillaceae.id.2717	rs3754624	23.5693
family.Rhodospirillaceae.id.2717	rs55876211	21.5518
family.Rhodospirillaceae.id.2717	rs76784716	22.6603
family.Rhodospirillaceae.id.2717	rs4278423	20.8037
family.Rhodospirillaceae.id.2717	rs1549633	20.8862
family.Rhodospirillaceae.id.2717	rs11591293	21.9182
family.Rhodospirillaceae.id.2717	rs74354280	19.8004
family.Rhodospirillaceae.id.2717	rs61933850	20.877
family.Rhodospirillaceae.id.2717	rs7001029	20.1658
family.Rhodospirillaceae.id.2717	rs1035406	20.4797
family.Rhodospirillaceae.id.2717	rs72714493	20.4097
family.Rhodospirillaceae.id.2717	rs12977163	19.984
family.Rhodospirillaceae.id.2717	rs13336560	19.7045
family.Rhodospirillaceae.id.2717	rs4822789	20.9221
family.Rhodospirillaceae.id.2717	rs6679026	19.8864
family.Rhodospirillaceae.id.2717	rs1923415	19.3169
family.Rikenellaceae.id.967	rs9603208	26.4715
family.Rikenellaceae.id.967	rs1939881	26.2157
family.Rikenellaceae.id.967	rs67705352	24.7282
family.Rikenellaceae.id.967	rs4264350	23.5111
family.Rikenellaceae.id.967	rs62532512	22.042
family.Rikenellaceae.id.967	rs67281112	21.395
family.Rikenellaceae.id.967	rs6837275	23.0195
family.Rikenellaceae.id.967	rs9578457	20.0601
family.Rikenellaceae.id.967	rs2833282	20.5232
family.Rikenellaceae.id.967	rs77885767	21.5471
family.Rikenellaceae.id.967	rs59663348	20.8422
family.Rikenellaceae.id.967	rs8130320	20.9652
family.Rikenellaceae.id.967	rs74474130	21.6981
family.Rikenellaceae.id.967	rs7242694	21.036
family.Rikenellaceae.id.967	rs36021379	20.4932
family.Rikenellaceae.id.967	rs10217435	20.0195
family.Rikenellaceae.id.967	rs2447496	20.2944
family.Rikenellaceae.id.967	rs35909684	19.6997
family.Rikenellaceae.id.967	rs4783173	19.1574
family.Rikenellaceae.id.967	rs7832304	20.3276
family.Rikenellaceae.id.967	rs10832801	19.003
family.Rikenellaceae.id.967	rs9389714	19.7161
family.Rikenellaceae.id.967	rs6744030	19.6667
family.Ruminococcaceae.id.2050	rs55793120	26.9658
family.Ruminococcaceae.id.2050	rs2113833	22.69
family.Ruminococcaceae.id.2050	rs17376049	24.303
family.Ruminococcaceae.id.2050	rs56199908	23.5759
family.Ruminococcaceae.id.2050	rs10093275	20.9576
family.Ruminococcaceae.id.2050	rs76724913	19.6794
family.Ruminococcaceae.id.2050	rs1612733	20.8589
family.Ruminococcaceae.id.2050	rs2426816	20.5118
family.Ruminococcaceae.id.2050	rs3009418	19.4862
family.Ruminococcaceae.id.2050	rs10166469	19.6843
family.Ruminococcaceae.id.2050	rs1158100	19.9335
family.Ruminococcaceae.id.2050	rs499272	19.3802
family.Streptococcaceae.id.1850	rs11110281	33.3831
family.Streptococcaceae.id.1850	rs2952251	25.5272
family.Streptococcaceae.id.1850	rs4968759	23.9021
family.Streptococcaceae.id.1850	rs395407	22.9639
family.Streptococcaceae.id.1850	rs35344081	22.0688
family.Streptococcaceae.id.1850	rs2370083	20.8597
family.Streptococcaceae.id.1850	rs77558518	20.8882
family.Streptococcaceae.id.1850	rs76717940	20.3175
family.Streptococcaceae.id.1850	rs10028567	24.0763
family.Streptococcaceae.id.1850	rs72739637	23.3521
family.Streptococcaceae.id.1850	rs16950051	20.3878
family.Streptococcaceae.id.1850	rs77968078	19.5123
family.Streptococcaceae.id.1850	rs28718126	19.5169
family.Streptococcaceae.id.1850	rs7916711	19.8365
family.Streptococcaceae.id.1850	rs957755	20.2658
family.Streptococcaceae.id.1850	rs6806351	20.8056
family.Streptococcaceae.id.1850	rs9903102	20.2232
family.Streptococcaceae.id.1850	rs57646748	19.6093
family.Streptococcaceae.id.1850	rs6563952	20.164
family.unknownfamily.id.1000001214	rs9864379	30.0549
family.unknownfamily.id.1000001214	rs11150282	24.8253
family.unknownfamily.id.1000001214	rs16851659	23.0169
family.unknownfamily.id.1000001214	rs4129395	23.8183
family.unknownfamily.id.1000001214	rs1221147	20.4635
family.unknownfamily.id.1000001214	rs79790072	21.4551
family.unknownfamily.id.1000001214	rs73074665	21.3739
family.unknownfamily.id.1000001214	rs113884518	20.437
family.unknownfamily.id.1000001214	rs789069	19.7182
family.unknownfamily.id.1000001214	rs367480	20.4801
family.unknownfamily.id.1000001214	rs8028558	19.596
family.unknownfamily.id.1000001214	rs28678345	20.4249
family.unknownfamily.id.1000005471	rs74603314	22.1958
family.unknownfamily.id.1000005471	rs76373661	20.0154
family.unknownfamily.id.1000005471	rs17235252	22.8028
family.unknownfamily.id.1000005471	rs638542	20.2001
family.unknownfamily.id.1000005471	rs62188991	21.0949
family.unknownfamily.id.1000005471	rs949341	19.8888
family.unknownfamily.id.1000005471	rs13100746	20.0507
family.unknownfamily.id.1000005471	rs515984	21.0739
family.unknownfamily.id.1000005471	rs7706512	22.3672
family.unknownfamily.id.1000005471	rs11779863	20.1417
family.unknownfamily.id.1000005471	rs7801843	19.9788
family.unknownfamily.id.1000005471	rs10071529	20.1496
family.unknownfamily.id.1000005471	rs739151	21.7993
family.unknownfamily.id.1000005471	rs114184530	20.6562
family.unknownfamily.id.1000005471	rs12566890	18.1926
family.unknownfamily.id.1000005471	rs3932485	19.5472
family.unknownfamily.id.1000005471	rs7853673	19.9348
family.unknownfamily.id.1000006161	rs60583455	26.4493
family.unknownfamily.id.1000006161	rs2172426	26.3376
family.unknownfamily.id.1000006161	rs11251024	25.3944
family.unknownfamily.id.1000006161	rs13219468	23.6851
family.unknownfamily.id.1000006161	rs267959	22.2221
family.unknownfamily.id.1000006161	rs11606187	22.4236
family.unknownfamily.id.1000006161	rs7911787	22.4924
family.unknownfamily.id.1000006161	rs72671304	21.6787
family.unknownfamily.id.1000006161	rs13385922	21.3024
family.unknownfamily.id.1000006161	rs4383094	21.6372
family.unknownfamily.id.1000006161	rs55921101	21.3833
family.unknownfamily.id.1000006161	rs12358808	21.9095
family.unknownfamily.id.1000006161	rs9542068	20.6165
family.unknownfamily.id.1000006161	rs2930903	18.8026
family.unknownfamily.id.1000006161	rs60775321	20.2479
family.unknownfamily.id.1000006161	rs8126061	20.4415
family.unknownfamily.id.1000006161	rs166849	20.2855
family.unknownfamily.id.1000006161	rs80270230	20.0503
family.Veillonellaceae.id.2172	rs12741784	27.1473
family.Veillonellaceae.id.2172	rs79535861	23.643
family.Veillonellaceae.id.2172	rs111810795	23.056
family.Veillonellaceae.id.2172	rs12186441	21.0015
family.Veillonellaceae.id.2172	rs4797169	20.9881
family.Veillonellaceae.id.2172	rs12668619	22.0902
family.Veillonellaceae.id.2172	rs2175069	21.0194
family.Veillonellaceae.id.2172	rs1442060	21.0141
family.Veillonellaceae.id.2172	rs1447205	20.266
family.Veillonellaceae.id.2172	rs114889439	22.1462
family.Veillonellaceae.id.2172	rs4461038	21.5764
family.Veillonellaceae.id.2172	rs6909981	20.2953
family.Veillonellaceae.id.2172	rs2561116	19.9578
family.Veillonellaceae.id.2172	rs61264131	18.9773
family.Veillonellaceae.id.2172	rs9345168	20.2049
family.Veillonellaceae.id.2172	rs11700976	19.5731
family.Veillonellaceae.id.2172	rs6692542	20.4195
family.Veillonellaceae.id.2172	rs2585520	20.3844
family.Veillonellaceae.id.2172	rs75768969	20.1287
family.Veillonellaceae.id.2172	rs1693340	20.1443
family.Veillonellaceae.id.2172	rs4263802	19.647
family.Verrucomicrobiaceae.id.4036	rs11729256	24.9235
family.Verrucomicrobiaceae.id.4036	rs4936098	22.7711
family.Verrucomicrobiaceae.id.4036	rs9349825	22.9149
family.Verrucomicrobiaceae.id.4036	rs74542928	22.4877
family.Verrucomicrobiaceae.id.4036	rs3995795	20.7414
family.Verrucomicrobiaceae.id.4036	rs2602429	22.7775
family.Verrucomicrobiaceae.id.4036	rs4242783	21.6955
family.Verrucomicrobiaceae.id.4036	rs11184341	21.2238
family.Verrucomicrobiaceae.id.4036	rs61779207	20.4553
family.Verrucomicrobiaceae.id.4036	rs117107102	22.4844
family.Verrucomicrobiaceae.id.4036	rs12908520	22.3496
family.Verrucomicrobiaceae.id.4036	rs111862613	21.2515
family.Verrucomicrobiaceae.id.4036	rs941682	19.2925
family.Victivallaceae.id.2255	rs4396289	28.0753
family.Victivallaceae.id.2255	rs2944282	23.3358
family.Victivallaceae.id.2255	rs11764871	24.5293
family.Victivallaceae.id.2255	rs6545794	23.2034
family.Victivallaceae.id.2255	rs1603450	23.1661
family.Victivallaceae.id.2255	rs2546105	24.2496
family.Victivallaceae.id.2255	rs62570196	25.9367
family.Victivallaceae.id.2255	rs7077363	21.8756
family.Victivallaceae.id.2255	rs67832247	21.4281
family.Victivallaceae.id.2255	rs34962571	19.9505
family.Victivallaceae.id.2255	rs7860510	19.303
family.Victivallaceae.id.2255	rs7627405	19.7981
family.Victivallaceae.id.2255	rs61702987	23.5097
family.Victivallaceae.id.2255	rs7314815	20.0688
family.Victivallaceae.id.2255	rs11671100	20.9575
genus..Clostridiuminnocuumgroup.id.14397	rs6890185	23.6579
genus..Clostridiuminnocuumgroup.id.14397	rs61267978	21.0002
genus..Clostridiuminnocuumgroup.id.14397	rs1948423	21.5855
genus..Clostridiuminnocuumgroup.id.14397	rs6577484	19.7536
genus..Clostridiuminnocuumgroup.id.14397	rs10074000	20.3466
genus..Clostridiuminnocuumgroup.id.14397	rs1942371	21.3321
genus..Clostridiuminnocuumgroup.id.14397	rs40656	21.0299
genus..Clostridiuminnocuumgroup.id.14397	rs71564433	21.2853
genus..Clostridiuminnocuumgroup.id.14397	rs77845139	19.9817
genus..Clostridiuminnocuumgroup.id.14397	rs10506058	20.1747
genus..Clostridiuminnocuumgroup.id.14397	rs4869133	19.4374
genus..Eubacteriumbrachygroup.id.11296	rs112617308	22.1662
genus..Eubacteriumbrachygroup.id.11296	rs9613196	20.3841
genus..Eubacteriumbrachygroup.id.11296	rs62348779	21.6543
genus..Eubacteriumbrachygroup.id.11296	rs2913110	20.9934
genus..Eubacteriumbrachygroup.id.11296	rs4862235	21.5425
genus..Eubacteriumbrachygroup.id.11296	rs12151423	19.8585
genus..Eubacteriumbrachygroup.id.11296	rs73199919	19.835
genus..Eubacteriumbrachygroup.id.11296	rs6591893	20.2706
genus..Eubacteriumbrachygroup.id.11296	rs720439	19.835
genus..Eubacteriumbrachygroup.id.11296	rs13139592	19.9
genus..Eubacteriumbrachygroup.id.11296	rs1384962	20.6028
genus..Eubacteriumcoprostanoligenesgroup.id.11375	rs17159861	32.6499
genus..Eubacteriumcoprostanoligenesgroup.id.11375	rs9648214	25.4354
genus..Eubacteriumcoprostanoligenesgroup.id.11375	rs115325767	20.0978
genus..Eubacteriumcoprostanoligenesgroup.id.11375	rs12906958	21.1464
genus..Eubacteriumcoprostanoligenesgroup.id.11375	rs4076415	21.8129
genus..Eubacteriumcoprostanoligenesgroup.id.11375	rs6762473	21.5493
genus..Eubacteriumcoprostanoligenesgroup.id.11375	rs73109678	21.398
genus..Eubacteriumcoprostanoligenesgroup.id.11375	rs10444197	19.8746
genus..Eubacteriumcoprostanoligenesgroup.id.11375	rs2644213	19.7494
genus..Eubacteriumcoprostanoligenesgroup.id.11375	rs11720857	19.057
genus..Eubacteriumcoprostanoligenesgroup.id.11375	rs4717831	20.4348
genus..Eubacteriumcoprostanoligenesgroup.id.11375	rs62024432	19.9996
genus..Eubacteriumcoprostanoligenesgroup.id.11375	rs76898927	21.3374
genus..Eubacteriumcoprostanoligenesgroup.id.11375	rs11052069	19.6333
genus..Eubacteriumcoprostanoligenesgroup.id.11375	rs79895140	20.6208
genus..Eubacteriumeligensgroup.id.14372	rs4583233	27.3595
genus..Eubacteriumeligensgroup.id.14372	rs265534	22.0212
genus..Eubacteriumeligensgroup.id.14372	rs72839198	17.1669
genus..Eubacteriumeligensgroup.id.14372	rs74606150	21.2938
genus..Eubacteriumeligensgroup.id.14372	rs6923695	20.2396
genus..Eubacteriumeligensgroup.id.14372	rs56080211	18.9496
genus..Eubacteriumeligensgroup.id.14372	rs4888188	20.0373
genus..Eubacteriumeligensgroup.id.14372	rs158115	23.0539
genus..Eubacteriumeligensgroup.id.14372	rs2200429	20.0514
genus..Eubacteriumeligensgroup.id.14372	rs182318	17.7821
genus..Eubacteriumeligensgroup.id.14372	rs12719051	19.3831
genus..Eubacteriumfissicatenagroup.id.14373	rs3771393	24.0611
genus..Eubacteriumfissicatenagroup.id.14373	rs2733072	23.0521
genus..Eubacteriumfissicatenagroup.id.14373	rs7104872	22.5366
genus..Eubacteriumfissicatenagroup.id.14373	rs151257695	21.2049
genus..Eubacteriumfissicatenagroup.id.14373	rs11876297	21.7662
genus..Eubacteriumfissicatenagroup.id.14373	rs6934739	19.4323
genus..Eubacteriumfissicatenagroup.id.14373	rs10147907	18.9123
genus..Eubacteriumfissicatenagroup.id.14373	rs1768152	19.4514
genus..Eubacteriumfissicatenagroup.id.14373	rs11818408	19.9172
genus..Eubacteriumhalliigroup.id.11338	rs13116360	26.8908
genus..Eubacteriumhalliigroup.id.11338	rs949971	21.6436
genus..Eubacteriumhalliigroup.id.11338	rs10798999	22.5288
genus..Eubacteriumhalliigroup.id.11338	rs60254196	21.8415
genus..Eubacteriumhalliigroup.id.11338	rs10808115	21.0825
genus..Eubacteriumhalliigroup.id.11338	rs74018587	22.7188
genus..Eubacteriumhalliigroup.id.11338	rs6550770	19.9359
genus..Eubacteriumhalliigroup.id.11338	rs10501370	20.9549
genus..Eubacteriumhalliigroup.id.11338	rs281379	19.8352
genus..Eubacteriumhalliigroup.id.11338	rs78056098	19.8931
genus..Eubacteriumhalliigroup.id.11338	rs138531890	19.1986
genus..Eubacteriumhalliigroup.id.11338	rs28584818	22.0372
genus..Eubacteriumhalliigroup.id.11338	rs117748144	19.4329
genus..Eubacteriumhalliigroup.id.11338	rs17474256	19.2949
genus..Eubacteriumhalliigroup.id.11338	rs630939	19.8037
genus..Eubacteriumhalliigroup.id.11338	rs17074066	18.4929
genus..Eubacteriumnodatumgroup.id.11297	rs34297067	29.941
genus..Eubacteriumnodatumgroup.id.11297	rs113893692	21.0247
genus..Eubacteriumnodatumgroup.id.11297	rs77910827	23.7921
genus..Eubacteriumnodatumgroup.id.11297	rs61841040	22.0944
genus..Eubacteriumnodatumgroup.id.11297	rs9425984	19.833
genus..Eubacteriumnodatumgroup.id.11297	rs10263623	19.4127
genus..Eubacteriumnodatumgroup.id.11297	rs11006576	20.0548
genus..Eubacteriumnodatumgroup.id.11297	rs7880204	20.753
genus..Eubacteriumnodatumgroup.id.11297	rs6818880	20.0176
genus..Eubacteriumnodatumgroup.id.11297	rs10458299	20.0009
genus..Eubacteriumnodatumgroup.id.11297	rs7827125	20.3043
genus..Eubacteriumoxidoreducensgroup.id.11339	rs12423772	22.8255
genus..Eubacteriumoxidoreducensgroup.id.11339	rs2973294	22.3227
genus..Eubacteriumoxidoreducensgroup.id.11339	rs34561138	22.076
genus..Eubacteriumoxidoreducensgroup.id.11339	rs440215	22.8038
genus..Eubacteriumoxidoreducensgroup.id.11339	rs1425962	20.3928
genus..Eubacteriumoxidoreducensgroup.id.11339	rs12129908	20.2776
genus..Eubacteriumrectalegroup.id.14374	rs35398954	26.6494
genus..Eubacteriumrectalegroup.id.14374	rs117151453	21.5789
genus..Eubacteriumrectalegroup.id.14374	rs16960159	21.6857
genus..Eubacteriumrectalegroup.id.14374	rs314726	23.3266
genus..Eubacteriumrectalegroup.id.14374	rs10797540	21.5487
genus..Eubacteriumrectalegroup.id.14374	rs10248854	21.6382
genus..Eubacteriumrectalegroup.id.14374	rs3980709	19.6207
genus..Eubacteriumrectalegroup.id.14374	rs2884897	20.0303
genus..Eubacteriumrectalegroup.id.14374	rs10892089	20.5829
genus..Eubacteriumrectalegroup.id.14374	rs143694765	19.3464
genus..Eubacteriumrectalegroup.id.14374	rs59427698	19.3765
genus..Eubacteriumrectalegroup.id.14374	rs62547233	19.9059
genus..Eubacteriumrectalegroup.id.14374	rs58498416	19.1537
genus..Eubacteriumruminantiumgroup.id.11340	rs2116427	24.9768
genus..Eubacteriumruminantiumgroup.id.11340	rs139749	24.2129
genus..Eubacteriumruminantiumgroup.id.11340	rs72836424	21.6178
genus..Eubacteriumruminantiumgroup.id.11340	rs2229917	22.4609
genus..Eubacteriumruminantiumgroup.id.11340	rs10131724	23.2247
genus..Eubacteriumruminantiumgroup.id.11340	rs16891896	20.0185
genus..Eubacteriumruminantiumgroup.id.11340	rs7000472	21.2785
genus..Eubacteriumruminantiumgroup.id.11340	rs13025464	20.247
genus..Eubacteriumruminantiumgroup.id.11340	rs2418654	20.3829
genus..Eubacteriumruminantiumgroup.id.11340	rs6676699	20.4335
genus..Eubacteriumruminantiumgroup.id.11340	rs73139629	21.5491
genus..Eubacteriumruminantiumgroup.id.11340	rs112375806	23.7372
genus..Eubacteriumruminantiumgroup.id.11340	rs606117	21.2903
genus..Eubacteriumruminantiumgroup.id.11340	rs57340348	21.3047
genus..Eubacteriumruminantiumgroup.id.11340	rs2817174	20.1193
genus..Eubacteriumruminantiumgroup.id.11340	rs10923018	20.3724
genus..Eubacteriumruminantiumgroup.id.11340	rs11637981	20.7277
genus..Eubacteriumruminantiumgroup.id.11340	rs17519472	21.222
genus..Eubacteriumruminantiumgroup.id.11340	rs209813	19.1602
genus..Eubacteriumventriosumgroup.id.11341	rs6048195	26.803
genus..Eubacteriumventriosumgroup.id.11341	rs73615400	24.4398
genus..Eubacteriumventriosumgroup.id.11341	rs57199565	23.8929
genus..Eubacteriumventriosumgroup.id.11341	rs11617697	25.0754
genus..Eubacteriumventriosumgroup.id.11341	rs16884680	22.3059
genus..Eubacteriumventriosumgroup.id.11341	rs12964517	22.6207
genus..Eubacteriumventriosumgroup.id.11341	rs876734	21.7898
genus..Eubacteriumventriosumgroup.id.11341	rs3809430	21.4232
genus..Eubacteriumventriosumgroup.id.11341	rs72783037	21.0097
genus..Eubacteriumventriosumgroup.id.11341	rs73849225	18.9053
genus..Eubacteriumventriosumgroup.id.11341	rs9316536	19.9081
genus..Eubacteriumventriosumgroup.id.11341	rs35179274	20.6999
genus..Eubacteriumventriosumgroup.id.11341	rs78250280	20.7951
genus..Eubacteriumventriosumgroup.id.11341	rs66746423	20.7465
genus..Eubacteriumventriosumgroup.id.11341	rs6704822	19.6583
genus..Eubacteriumventriosumgroup.id.11341	rs13082419	19.6581
genus..Eubacteriumventriosumgroup.id.11341	rs66830358	20.0857
genus..Eubacteriumxylanophilumgroup.id.14375	rs17830032	26.7437
genus..Eubacteriumxylanophilumgroup.id.14375	rs13239072	23.1936
genus..Eubacteriumxylanophilumgroup.id.14375	rs79582700	22.6458
genus..Eubacteriumxylanophilumgroup.id.14375	rs12980122	20.6481
genus..Eubacteriumxylanophilumgroup.id.14375	rs2012708	20.3983
genus..Eubacteriumxylanophilumgroup.id.14375	rs2213117	21.5646
genus..Eubacteriumxylanophilumgroup.id.14375	rs10140184	20.9558
genus..Eubacteriumxylanophilumgroup.id.14375	rs10917203	21.8949
genus..Eubacteriumxylanophilumgroup.id.14375	rs112176119	21.3084
genus..Eubacteriumxylanophilumgroup.id.14375	rs1999224	21.7457
genus..Eubacteriumxylanophilumgroup.id.14375	rs75586835	18.8847
genus..Eubacteriumxylanophilumgroup.id.14375	rs4654122	20.0554
genus..Ruminococcusgauvreauiigroup.id.11342	rs2047242	25.5481
genus..Ruminococcusgauvreauiigroup.id.11342	rs71386687	25.7288
genus..Ruminococcusgauvreauiigroup.id.11342	rs9870933	24.3098
genus..Ruminococcusgauvreauiigroup.id.11342	rs1391597	22.3417
genus..Ruminococcusgauvreauiigroup.id.11342	rs431418	20.3182
genus..Ruminococcusgauvreauiigroup.id.11342	rs10931481	21.8582
genus..Ruminococcusgauvreauiigroup.id.11342	rs289410	22.1645
genus..Ruminococcusgauvreauiigroup.id.11342	rs2105937	20.6069
genus..Ruminococcusgauvreauiigroup.id.11342	rs2166943	21.0742
genus..Ruminococcusgauvreauiigroup.id.11342	rs12539819	21.1332
genus..Ruminococcusgauvreauiigroup.id.11342	rs12079579	20.0308
genus..Ruminococcusgauvreauiigroup.id.11342	rs73802842	18.8565
genus..Ruminococcusgauvreauiigroup.id.11342	rs13188803	20.4522
genus..Ruminococcusgnavusgroup.id.14376	rs13163520	29.6517
genus..Ruminococcusgnavusgroup.id.14376	rs934940	20.9273
genus..Ruminococcusgnavusgroup.id.14376	rs9872758	23.106
genus..Ruminococcusgnavusgroup.id.14376	rs2909242	24.5807
genus..Ruminococcusgnavusgroup.id.14376	rs3124783	21.675
genus..Ruminococcusgnavusgroup.id.14376	rs62167033	21.8522
genus..Ruminococcusgnavusgroup.id.14376	rs12989336	20.2987
genus..Ruminococcusgnavusgroup.id.14376	rs12136548	21.0672
genus..Ruminococcusgnavusgroup.id.14376	rs78399089	19.5514
genus..Ruminococcusgnavusgroup.id.14376	rs11597105	20.9237
genus..Ruminococcusgnavusgroup.id.14376	rs11864644	19.2909
genus..Ruminococcusgnavusgroup.id.14376	rs4388134	19.7625
genus..Ruminococcustorquesgroup.id.14377	rs35866622	31.2812
genus..Ruminococcustorquesgroup.id.14377	rs773123	22.4595
genus..Ruminococcustorquesgroup.id.14377	rs10904297	18.5191
genus..Ruminococcustorquesgroup.id.14377	rs8080469	21.0169
genus..Ruminococcustorquesgroup.id.14377	rs77034621	20.3547
genus..Ruminococcustorquesgroup.id.14377	rs73130967	20.9589
genus..Ruminococcustorquesgroup.id.14377	rs1972694	19.9963
genus..Ruminococcustorquesgroup.id.14377	rs12434631	23.7084
genus..Ruminococcustorquesgroup.id.14377	rs158487	20.8907
genus..Ruminococcustorquesgroup.id.14377	rs4073731	21.0111
genus..Ruminococcustorquesgroup.id.14377	rs60603763	20.3938
genus..Ruminococcustorquesgroup.id.14377	rs13154778	18.9149
genus..Ruminococcustorquesgroup.id.14377	rs1475330	19.6125
genus..Ruminococcustorquesgroup.id.14377	rs10967781	20.0927
genus..Ruminococcustorquesgroup.id.14377	rs8141465	20.0212
genus.Actinomyces.id.423	rs34583783	22.2311
genus.Actinomyces.id.423	rs2715439	20.5177
genus.Actinomyces.id.423	rs4146653	21.1537
genus.Actinomyces.id.423	rs35011108	20.6293
genus.Actinomyces.id.423	rs4073240	20.0585
genus.Actinomyces.id.423	rs7915461	21.8462
genus.Actinomyces.id.423	rs71315246	19.5603
genus.Actinomyces.id.423	rs10787984	19.5077
genus.Adlercreutzia.id.812	rs7680684	24.3649
genus.Adlercreutzia.id.812	rs2147798	23.0732
genus.Adlercreutzia.id.812	rs80078995	23.6987
genus.Adlercreutzia.id.812	rs2717140	22.5425
genus.Adlercreutzia.id.812	rs9490822	22.2238
genus.Adlercreutzia.id.812	rs12522517	19.9668
genus.Adlercreutzia.id.812	rs13231526	21.1182
genus.Adlercreutzia.id.812	rs6664405	20.4462
genus.Adlercreutzia.id.812	rs1046175	19.3966
genus.Adlercreutzia.id.812	rs9915817	19.8056
genus.Adlercreutzia.id.812	rs55719207	19.5721
genus.Adlercreutzia.id.812	rs11604400	19.0557
genus.Akkermansia.id.4037	rs11729256	24.966
genus.Akkermansia.id.4037	rs4936098	22.8067
genus.Akkermansia.id.4037	rs9349825	22.8518
genus.Akkermansia.id.4037	rs74542928	22.6858
genus.Akkermansia.id.4037	rs3995795	20.675
genus.Akkermansia.id.4037	rs2602429	22.7656
genus.Akkermansia.id.4037	rs61779207	20.5468
genus.Akkermansia.id.4037	rs11184341	21.2579
genus.Akkermansia.id.4037	rs4242783	21.5336
genus.Akkermansia.id.4037	rs117107102	22.4178
genus.Akkermansia.id.4037	rs12908520	22.2471
genus.Akkermansia.id.4037	rs111862613	21.4452
genus.Akkermansia.id.4037	rs941682	19.3775
genus.Alistipes.id.968	rs67281112	21.1898
genus.Alistipes.id.968	rs67705352	23.0596
genus.Alistipes.id.968	rs11769002	23.3657
genus.Alistipes.id.968	rs7129639	22.9458
genus.Alistipes.id.968	rs1689282	20.8301
genus.Alistipes.id.968	rs11958296	20.2062
genus.Alistipes.id.968	rs8130320	20.904
genus.Alistipes.id.968	rs2875322	19.5351
genus.Alistipes.id.968	rs2290844	18.0398
genus.Alistipes.id.968	rs2450745	19.0046
genus.Alistipes.id.968	rs62576416	20.1534
genus.Alistipes.id.968	rs1107244	19.6341
genus.Alistipes.id.968	rs34417064	20.3414
genus.Alistipes.id.968	rs12990744	20.1531
genus.Alistipes.id.968	rs4810359	19.9244
genus.Allisonella.id.2174	rs602075	32.3541
genus.Allisonella.id.2174	rs35778461	24.3449
genus.Allisonella.id.2174	rs6742198	22.1963
genus.Allisonella.id.2174	rs1901739	21.6679
genus.Allisonella.id.2174	rs76904847	19.6607
genus.Allisonella.id.2174	rs35110698	20.7845
genus.Allisonella.id.2174	rs7898615	20.2019
genus.Allisonella.id.2174	rs594561	19.8725
genus.Allisonella.id.2174	rs685403	18.7513
genus.Alloprevotella.id.961	rs12675596	25.0969
genus.Alloprevotella.id.961	rs58212166	20.2139
genus.Alloprevotella.id.961	rs34619204	20.5144
genus.Alloprevotella.id.961	rs17380632	20.0381
genus.Alloprevotella.id.961	rs4680035	21.2361
genus.Alloprevotella.id.961	rs4364940	20.0535
genus.Alloprevotella.id.961	rs2154444	20.0049
genus.Anaerofilum.id.2053	rs816292	26.2772
genus.Anaerofilum.id.2053	rs79598899	26.1049
genus.Anaerofilum.id.2053	rs4506496	23.4457
genus.Anaerofilum.id.2053	rs712981	24.6505
genus.Anaerofilum.id.2053	rs17105491	22.0466
genus.Anaerofilum.id.2053	rs10794359	22.5854
genus.Anaerofilum.id.2053	rs17096874	22.062
genus.Anaerofilum.id.2053	rs356049	20.9281
genus.Anaerofilum.id.2053	rs1563175	20.8755
genus.Anaerofilum.id.2053	rs17012738	20.3472
genus.Anaerofilum.id.2053	rs9299345	20.341
genus.Anaerofilum.id.2053	rs4244069	20.1888
genus.Anaerostipes.id.1991	rs7193624	24.8001
genus.Anaerostipes.id.1991	rs2804244	22.8795
genus.Anaerostipes.id.1991	rs62215703	22.2571
genus.Anaerostipes.id.1991	rs2396460	21.8941
genus.Anaerostipes.id.1991	rs3900776	21.6719
genus.Anaerostipes.id.1991	rs2014785	21.1224
genus.Anaerostipes.id.1991	rs62157625	22.7842
genus.Anaerostipes.id.1991	rs6726833	21.4606
genus.Anaerostipes.id.1991	rs6474958	19.9324
genus.Anaerostipes.id.1991	rs6854026	21.7294
genus.Anaerostipes.id.1991	rs78735375	20.2584
genus.Anaerostipes.id.1991	rs7823228	20.6661
genus.Anaerostipes.id.1991	rs13376554	18.5105
genus.Anaerostipes.id.1991	rs60983350	21.4468
genus.Anaerostipes.id.1991	rs10502061	18.942
genus.Anaerotruncus.id.2054	rs6563550	24.6256
genus.Anaerotruncus.id.2054	rs8005030	22.1297
genus.Anaerotruncus.id.2054	rs4669806	21.9589
genus.Anaerotruncus.id.2054	rs10150232	20.6197
genus.Anaerotruncus.id.2054	rs1272208	22.1988
genus.Anaerotruncus.id.2054	rs12056802	19.0909
genus.Anaerotruncus.id.2054	rs11018566	18.2666
genus.Anaerotruncus.id.2054	rs7675045	20.2667
genus.Anaerotruncus.id.2054	rs1431492	20.0725
genus.Anaerotruncus.id.2054	rs9347879	20.9851
genus.Anaerotruncus.id.2054	rs17734739	19.6002
genus.Anaerotruncus.id.2054	rs6494922	19.9351
genus.Anaerotruncus.id.2054	rs34449434	19.2054
genus.Anaerotruncus.id.2054	rs7155595	20.5722
genus.Anaerotruncus.id.2054	rs115414803	20.6644
genus.Anaerotruncus.id.2054	rs2704155	20.465
genus.Bacteroides.id.918	rs6795673	26.1803
genus.Bacteroides.id.918	rs28757219	23.0859
genus.Bacteroides.id.918	rs9507307	21.91
genus.Bacteroides.id.918	rs66474973	24.4001
genus.Bacteroides.id.918	rs11585893	25.1722
genus.Bacteroides.id.918	rs495004	21.8787
genus.Bacteroides.id.918	rs17619981	22.1913
genus.Bacteroides.id.918	rs2023437	21.7771
genus.Bacteroides.id.918	rs66710942	20.642
genus.Bacteroides.id.918	rs13207588	20.3627
genus.Bacteroides.id.918	rs2366421	20.3319
genus.Bacteroides.id.918	rs1340391	20.0377
genus.Barnesiella.id.944	rs2276875	24.9599
genus.Barnesiella.id.944	rs2428166	24.172
genus.Barnesiella.id.944	rs60316894	23.2637
genus.Barnesiella.id.944	rs35177866	23.2635
genus.Barnesiella.id.944	rs13242616	22.4562
genus.Barnesiella.id.944	rs79795328	21.5243
genus.Barnesiella.id.944	rs2057922	22.1117
genus.Barnesiella.id.944	rs199035	21.8388
genus.Barnesiella.id.944	rs62251337	21.3818
genus.Barnesiella.id.944	rs77455852	20.7696
genus.Barnesiella.id.944	rs11155559	20.1499
genus.Barnesiella.id.944	rs12909713	21.045
genus.Barnesiella.id.944	rs113258194	21.3708
genus.Barnesiella.id.944	rs28479800	18.9895
genus.Barnesiella.id.944	rs76181748	20.5724
genus.Barnesiella.id.944	rs72684847	20.2917
genus.Barnesiella.id.944	rs28418786	20.4542
genus.Bifidobacterium.id.436	rs182549	88.418
genus.Bifidobacterium.id.436	rs7570971	81.2215
genus.Bifidobacterium.id.436	rs7322849	31.0311
genus.Bifidobacterium.id.436	rs638382	27.9933
genus.Bifidobacterium.id.436	rs1961273	25.9456
genus.Bifidobacterium.id.436	rs6430601	21.8552
genus.Bifidobacterium.id.436	rs10841473	23.2526
genus.Bifidobacterium.id.436	rs1879087	19.1849
genus.Bifidobacterium.id.436	rs56108664	21.362
genus.Bifidobacterium.id.436	rs2686790	20.0621
genus.Bifidobacterium.id.436	rs4567981	22.7167
genus.Bifidobacterium.id.436	rs2491158	19.8766
genus.Bifidobacterium.id.436	rs76671854	21.1389
genus.Bifidobacterium.id.436	rs75344046	21.0771
genus.Bifidobacterium.id.436	rs540489	21.118
genus.Bifidobacterium.id.436	rs857444	21.2047
genus.Bifidobacterium.id.436	rs13020688	21.0564
genus.Bifidobacterium.id.436	rs12022129	19.8693
genus.Bifidobacterium.id.436	rs62181700	22.6622
genus.Bifidobacterium.id.436	rs55888705	20.3362
genus.Bifidobacterium.id.436	rs5746486	19.7008
genus.Bifidobacterium.id.436	rs73797465	20.7667
genus.Bifidobacterium.id.436	rs12465599	20.5382
genus.Bilophila.id.3170	rs116261629	24.0233
genus.Bilophila.id.3170	rs1571225	23.4797
genus.Bilophila.id.3170	rs3827020	22.7621
genus.Bilophila.id.3170	rs1241171	21.2777
genus.Bilophila.id.3170	rs7802841	23.6775
genus.Bilophila.id.3170	rs8013541	20.7123
genus.Bilophila.id.3170	rs6793291	21.7611
genus.Bilophila.id.3170	rs1917709	19.6354
genus.Bilophila.id.3170	rs542415	21.1441
genus.Bilophila.id.3170	rs72676854	21.0031
genus.Bilophila.id.3170	rs4798126	19.0297
genus.Bilophila.id.3170	rs1969927	19.7804
genus.Bilophila.id.3170	rs60178956	19.4993
genus.Bilophila.id.3170	rs2728491	20.2379
genus.Bilophila.id.3170	rs2713349	19.3859
genus.Bilophila.id.3170	rs9899990	19.2801
genus.Bilophila.id.3170	rs11069458	19.2898
genus.Blautia.id.1992	rs11149971	25.2777
genus.Blautia.id.1992	rs12453000	23.1406
genus.Blautia.id.1992	rs115043014	22.0475
genus.Blautia.id.1992	rs67794373	23.7571
genus.Blautia.id.1992	rs117001700	19.8177
genus.Blautia.id.1992	rs72973581	22.2381
genus.Blautia.id.1992	rs4926264	21.4844
genus.Blautia.id.1992	rs7860714	20.8952
genus.Blautia.id.1992	rs682885	21.117
genus.Blautia.id.1992	rs2788271	18.59
genus.Blautia.id.1992	rs113271346	20.6765
genus.Blautia.id.1992	rs3005511	20.4621
genus.Blautia.id.1992	rs16892041	19.2753
genus.Butyricicoccus.id.2055	rs56221232	24.4638
genus.Butyricicoccus.id.2055	rs2017189	21.1451
genus.Butyricicoccus.id.2055	rs7322368	19.8314
genus.Butyricicoccus.id.2055	rs75238760	19.5897
genus.Butyricicoccus.id.2055	rs12585793	21.5441
genus.Butyricicoccus.id.2055	rs62478070	20.4782
genus.Butyricicoccus.id.2055	rs4962426	20.4007
genus.Butyricicoccus.id.2055	rs10084203	19.789
genus.Butyricicoccus.id.2055	rs12034718	19.64
genus.Butyricimonas.id.945	rs113054641	27.8367
genus.Butyricimonas.id.945	rs62390301	24.9107
genus.Butyricimonas.id.945	rs7083431	23.7208
genus.Butyricimonas.id.945	rs2642760	24.0674
genus.Butyricimonas.id.945	rs782080	22.4286
genus.Butyricimonas.id.945	rs1862649	20.7732
genus.Butyricimonas.id.945	rs12304031	19.2072
genus.Butyricimonas.id.945	rs1701950	18.991
genus.Butyricimonas.id.945	rs71428626	21.1024
genus.Butyricimonas.id.945	rs78453362	20.882
genus.Butyricimonas.id.945	rs326049	20.5379
genus.Butyricimonas.id.945	rs62130338	21.4076
genus.Butyricimonas.id.945	rs9657374	21.1018
genus.Butyricimonas.id.945	rs12458763	20.488
genus.Butyricimonas.id.945	rs2114713	20.3577
genus.Butyricimonas.id.945	rs270727	21.1874
genus.Butyricimonas.id.945	rs72814525	19.662
genus.Butyricimonas.id.945	rs11228830	20.542
genus.Butyrivibrio.id.1993	rs72723662	24.8527
genus.Butyrivibrio.id.1993	rs7412979	23.0279
genus.Butyrivibrio.id.1993	rs7752361	24.6713
genus.Butyrivibrio.id.1993	rs4537857	22.7752
genus.Butyrivibrio.id.1993	rs11761679	23.1572
genus.Butyrivibrio.id.1993	rs16941336	22.6268
genus.Butyrivibrio.id.1993	rs77356209	20.1246
genus.Butyrivibrio.id.1993	rs74622183	22.0272
genus.Butyrivibrio.id.1993	rs7763512	22.3603
genus.Butyrivibrio.id.1993	rs142855850	20.1002
genus.Butyrivibrio.id.1993	rs9349693	20.5984
genus.Butyrivibrio.id.1993	rs486484	20.3678
genus.Butyrivibrio.id.1993	rs17163238	20.7904
genus.Butyrivibrio.id.1993	rs4928024	20.1254
genus.Butyrivibrio.id.1993	rs1007475	20.4086
genus.Butyrivibrio.id.1993	rs16934069	19.9494
genus.CandidatusSoleaferrea.id.11350	rs4294381	23.4081
genus.CandidatusSoleaferrea.id.11350	rs10090365	21.248
genus.CandidatusSoleaferrea.id.11350	rs4678258	20.9049
genus.CandidatusSoleaferrea.id.11350	rs10108780	21.5799
genus.CandidatusSoleaferrea.id.11350	rs386526	20.6486
genus.CandidatusSoleaferrea.id.11350	rs36155147	18.9642
genus.CandidatusSoleaferrea.id.11350	rs6881988	20.2832
genus.CandidatusSoleaferrea.id.11350	rs11153159	20.1172
genus.CandidatusSoleaferrea.id.11350	rs10809135	20.9366
genus.CandidatusSoleaferrea.id.11350	rs9973954	20.8356
genus.CandidatusSoleaferrea.id.11350	rs6489992	20.1857
genus.CandidatusSoleaferrea.id.11350	rs6494306	20.467
genus.CandidatusSoleaferrea.id.11350	rs12500231	19.8379
genus.CandidatusSoleaferrea.id.11350	rs7400877	19.9691
genus.CandidatusSoleaferrea.id.11350	rs2193878	20.0776
genus.CandidatusSoleaferrea.id.11350	rs830149	21.5979
genus.Catenibacterium.id.2153	rs12404911	21.3931
genus.Catenibacterium.id.2153	rs77285108	20.9497
genus.Catenibacterium.id.2153	rs73128290	20.7698
genus.Catenibacterium.id.2153	rs212393	22.3185
genus.Catenibacterium.id.2153	rs7742829	20.6391
genus.ChristensenellaceaeR.7group.id.11283	rs999354	24.5148
genus.ChristensenellaceaeR.7group.id.11283	rs78521377	20.6857
genus.ChristensenellaceaeR.7group.id.11283	rs62467127	20.5033
genus.ChristensenellaceaeR.7group.id.11283	rs17081797	19.6001
genus.ChristensenellaceaeR.7group.id.11283	rs62132810	21.29
genus.ChristensenellaceaeR.7group.id.11283	rs60954665	20.2156
genus.ChristensenellaceaeR.7group.id.11283	rs10461257	20.4439
genus.ChristensenellaceaeR.7group.id.11283	rs79150079	20.1163
genus.ChristensenellaceaeR.7group.id.11283	rs62190261	19.9193
genus.ChristensenellaceaeR.7group.id.11283	rs892686	21.31
genus.ChristensenellaceaeR.7group.id.11283	rs73952017	19.676
genus.Clostridiumsensustricto1.id.1873	rs550843	21.4233
genus.Clostridiumsensustricto1.id.1873	rs2795528	22.078
genus.Clostridiumsensustricto1.id.1873	rs2817172	21.8065
genus.Clostridiumsensustricto1.id.1873	rs115807074	21.295
genus.Clostridiumsensustricto1.id.1873	rs116847295	19.9943
genus.Clostridiumsensustricto1.id.1873	rs12341505	20.2558
genus.Clostridiumsensustricto1.id.1873	rs11586026	19.6206
genus.Clostridiumsensustricto1.id.1873	rs11264403	17.2831
genus.Clostridiumsensustricto1.id.1873	rs12490337	20.1012
genus.Collinsella.id.815	rs9541268	23.6535
genus.Collinsella.id.815	rs2671662	22.5883
genus.Collinsella.id.815	rs73052258	21.0641
genus.Collinsella.id.815	rs2103510	21.8602
genus.Collinsella.id.815	rs75672793	20.4995
genus.Collinsella.id.815	rs10890671	20.4433
genus.Collinsella.id.815	rs12921100	19.6965
genus.Collinsella.id.815	rs59414781	19.9412
genus.Collinsella.id.815	rs62102630	20.6208
genus.Collinsella.id.815	rs62448871	20.1613
genus.Collinsella.id.815	rs1496626	19.9755
genus.Collinsella.id.815	rs149807560	19.5419
genus.Collinsella.id.815	rs11597285	19.911
genus.Coprobacter.id.949	rs305411	23.8567
genus.Coprobacter.id.949	rs3828477	21.7217
genus.Coprobacter.id.949	rs55672356	21.8232
genus.Coprobacter.id.949	rs143662916	21.971
genus.Coprobacter.id.949	rs213863	22.1853
genus.Coprobacter.id.949	rs72821405	21.2036
genus.Coprobacter.id.949	rs11532348	20.9876
genus.Coprobacter.id.949	rs12996055	19.3724
genus.Coprobacter.id.949	rs12684609	20.9279
genus.Coprobacter.id.949	rs5011652	20.224
genus.Coprobacter.id.949	rs74919520	20.6922
genus.Coprobacter.id.949	rs28402691	19.4127
genus.Coprobacter.id.949	rs189356	20.6385
genus.Coprobacter.id.949	rs76001613	19.1674
genus.Coprococcus1.id.11301	rs4277593	28.387
genus.Coprococcus1.id.11301	rs56405618	23.0918
genus.Coprococcus1.id.11301	rs74101919	24.7029
genus.Coprococcus1.id.11301	rs1010560	22.3517
genus.Coprococcus1.id.11301	rs73031725	22.2524
genus.Coprococcus1.id.11301	rs1519491	19.3223
genus.Coprococcus1.id.11301	rs1576241	21.7056
genus.Coprococcus1.id.11301	rs73167075	20.1812
genus.Coprococcus1.id.11301	rs12794898	20.9767
genus.Coprococcus1.id.11301	rs946513	20.0243
genus.Coprococcus1.id.11301	rs1762123	20.1588
genus.Coprococcus1.id.11301	rs7784490	21.0047
genus.Coprococcus1.id.11301	rs12886051	19.5339
genus.Coprococcus1.id.11301	rs2907920	19.5766
genus.Coprococcus2.id.11302	rs59936925	25.033
genus.Coprococcus2.id.11302	rs6677933	23.9906
genus.Coprococcus2.id.11302	rs1958519	23.0503
genus.Coprococcus2.id.11302	rs72680320	21.7623
genus.Coprococcus2.id.11302	rs2482516	20.9984
genus.Coprococcus2.id.11302	rs35890118	20.3005
genus.Coprococcus2.id.11302	rs10121347	17.7933
genus.Coprococcus2.id.11302	rs9426473	20.24
genus.Coprococcus2.id.11302	rs6894272	20.1067
genus.Coprococcus2.id.11302	rs12634070	19.9388
genus.Coprococcus2.id.11302	rs61823518	19.6099
genus.Coprococcus2.id.11302	rs10070053	19.2697
genus.Coprococcus3.id.11303	rs8100692	25.8885
genus.Coprococcus3.id.11303	rs62481985	25.6197
genus.Coprococcus3.id.11303	rs178271	24.3665
genus.Coprococcus3.id.11303	rs13394391	22.0864
genus.Coprococcus3.id.11303	rs11080344	20.9036
genus.Coprococcus3.id.11303	rs7521171	21.2822
genus.Coprococcus3.id.11303	rs34731438	20.8241
genus.Coprococcus3.id.11303	rs11077359	18.8044
genus.Coprococcus3.id.11303	rs6994742	19.7871
genus.Coprococcus3.id.11303	rs13247359	20.5247
genus.Coprococcus3.id.11303	rs4575475	20.2128
genus.Coprococcus3.id.11303	rs10810043	19.7739
genus.DefluviitaleaceaeUCG011.id.11287	rs4677103	24.5696
genus.DefluviitaleaceaeUCG011.id.11287	rs72731813	25.1588
genus.DefluviitaleaceaeUCG011.id.11287	rs112893842	23.8929
genus.DefluviitaleaceaeUCG011.id.11287	rs9725395	21.9055
genus.DefluviitaleaceaeUCG011.id.11287	rs55658617	23.1659
genus.DefluviitaleaceaeUCG011.id.11287	rs9608282	22.7273
genus.DefluviitaleaceaeUCG011.id.11287	rs28696126	19.9404
genus.DefluviitaleaceaeUCG011.id.11287	rs1582238	23.1609
genus.DefluviitaleaceaeUCG011.id.11287	rs12122999	20.8502
genus.DefluviitaleaceaeUCG011.id.11287	rs4344384	20.9761
genus.DefluviitaleaceaeUCG011.id.11287	rs2892880	20.2533
genus.Desulfovibrio.id.3173	rs11160353	22.0543
genus.Desulfovibrio.id.3173	rs2853179	21.7128
genus.Desulfovibrio.id.3173	rs16863365	23.2296
genus.Desulfovibrio.id.3173	rs12031543	20.3527
genus.Desulfovibrio.id.3173	rs13066142	22.5453
genus.Desulfovibrio.id.3173	rs1294544	20.0951
genus.Desulfovibrio.id.3173	rs2590913	20.7156
genus.Desulfovibrio.id.3173	rs2032031	19.3993
genus.Desulfovibrio.id.3173	rs72647089	19.8314
genus.Desulfovibrio.id.3173	rs7729080	19.8628
genus.Desulfovibrio.id.3173	rs4797774	20.4421
genus.Desulfovibrio.id.3173	rs6580353	20.6275
genus.Dialister.id.2183	rs11166701	24.6934
genus.Dialister.id.2183	rs517089	20.0055
genus.Dialister.id.2183	rs4747450	20.4864
genus.Dialister.id.2183	rs2314294	19.9778
genus.Dialister.id.2183	rs4753063	21.0194
genus.Dialister.id.2183	rs2435610	20.3861
genus.Dialister.id.2183	rs10938938	20.4786
genus.Dialister.id.2183	rs10138457	18.6257
genus.Dialister.id.2183	rs11071887	20.4925
genus.Dialister.id.2183	rs764177	19.7385
genus.Dialister.id.2183	rs76680460	19.5944
genus.Dialister.id.2183	rs75416973	19.5378
genus.Dorea.id.1997	rs13279148	22.4744
genus.Dorea.id.1997	rs62503162	25.11
genus.Dorea.id.1997	rs78772518	23.7613
genus.Dorea.id.1997	rs12216169	20.7217
genus.Dorea.id.1997	rs73729431	20.9897
genus.Dorea.id.1997	rs4793307	21.9762
genus.Dorea.id.1997	rs11150408	20.0393
genus.Dorea.id.1997	rs345219	19.5015
genus.Dorea.id.1997	rs62583469	19.8769
genus.Dorea.id.1997	rs3005511	20.9143
genus.Dorea.id.1997	rs1899291	21.5208
genus.Dorea.id.1997	rs3752849	20.0242
genus.Dorea.id.1997	rs12537781	19.6724
genus.Eggerthella.id.819	rs3851328	20.754
genus.Eggerthella.id.819	rs2240838	24.6033
genus.Eggerthella.id.819	rs2223081	21.5119
genus.Eggerthella.id.819	rs112205261	21.8305
genus.Eggerthella.id.819	rs4985746	19.9084
genus.Eggerthella.id.819	rs1784446	20.989
genus.Eggerthella.id.819	rs76663501	21.4448
genus.Eggerthella.id.819	rs6430926	19.9087
genus.Eggerthella.id.819	rs2877457	19.7709
genus.Eggerthella.id.819	rs13070736	19.8866
genus.Eggerthella.id.819	rs67490567	19.5297
genus.Eisenbergiella.id.11304	rs3812426	22.5425
genus.Eisenbergiella.id.11304	rs1508033	21.8553
genus.Eisenbergiella.id.11304	rs12278566	23.1344
genus.Eisenbergiella.id.11304	rs2683098	22.7118
genus.Eisenbergiella.id.11304	rs11079158	19.9128
genus.Eisenbergiella.id.11304	rs13258851	20.5553
genus.Eisenbergiella.id.11304	rs12710729	20.1332
genus.Eisenbergiella.id.11304	rs12257723	20.2717
genus.Eisenbergiella.id.11304	rs4462860	21.7969
genus.Eisenbergiella.id.11304	rs11027642	20.5044
genus.Eisenbergiella.id.11304	rs11938607	20.3786
genus.Eisenbergiella.id.11304	rs1553971	21.1383
genus.Enterorhabdus.id.820	rs11098863	35.2528
genus.Enterorhabdus.id.820	rs7923280	25.8443
genus.Enterorhabdus.id.820	rs114731706	22.7333
genus.Enterorhabdus.id.820	rs3017103	22.0222
genus.Enterorhabdus.id.820	rs73331712	22.5747
genus.Enterorhabdus.id.820	rs77655283	19.8694
genus.Enterorhabdus.id.820	rs9470637	20.6432
genus.Enterorhabdus.id.820	rs424715	21.9192
genus.Enterorhabdus.id.820	rs10098492	20.2946
genus.Enterorhabdus.id.820	rs2051957	19.7221
genus.Erysipelatoclostridium.id.11381	rs7221249	34.6119
genus.Erysipelatoclostridium.id.11381	rs710230	25.9352
genus.Erysipelatoclostridium.id.11381	rs4697572	24.6347
genus.Erysipelatoclostridium.id.11381	rs58236560	22.4786
genus.Erysipelatoclostridium.id.11381	rs622418	21.7518
genus.Erysipelatoclostridium.id.11381	rs17804233	21.1289
genus.Erysipelatoclostridium.id.11381	rs1434153	20.1592
genus.Erysipelatoclostridium.id.11381	rs340991	21.714
genus.Erysipelatoclostridium.id.11381	rs6474512	21.8958
genus.Erysipelatoclostridium.id.11381	rs9590927	20.2675
genus.Erysipelatoclostridium.id.11381	rs61806970	19.754
genus.Erysipelatoclostridium.id.11381	rs62060367	19.3579
genus.Erysipelatoclostridium.id.11381	rs45480394	20.4761
genus.Erysipelatoclostridium.id.11381	rs2901723	19.7508
genus.Erysipelatoclostridium.id.11381	rs34528142	20.0414
genus.Erysipelatoclostridium.id.11381	rs16936671	19.735
genus.Erysipelatoclostridium.id.11381	rs3804326	17.6855
genus.ErysipelotrichaceaeUCG003.id.11384	rs28568391	24.1788
genus.ErysipelotrichaceaeUCG003.id.11384	rs11994308	22.6488
genus.ErysipelotrichaceaeUCG003.id.11384	rs76502207	24.9537
genus.ErysipelotrichaceaeUCG003.id.11384	rs2302840	24.3013
genus.ErysipelotrichaceaeUCG003.id.11384	rs10164067	23.6306
genus.ErysipelotrichaceaeUCG003.id.11384	rs8053479	20.195
genus.ErysipelotrichaceaeUCG003.id.11384	rs17798136	20.861
genus.ErysipelotrichaceaeUCG003.id.11384	rs11666127	19.8597
genus.ErysipelotrichaceaeUCG003.id.11384	rs62403464	21.8546
genus.ErysipelotrichaceaeUCG003.id.11384	rs59068084	22.0651
genus.ErysipelotrichaceaeUCG003.id.11384	rs73074432	19.2652
genus.ErysipelotrichaceaeUCG003.id.11384	rs214586	19.6095
genus.ErysipelotrichaceaeUCG003.id.11384	rs4758231	20.4353
genus.ErysipelotrichaceaeUCG003.id.11384	rs74988980	14.5844
genus.ErysipelotrichaceaeUCG003.id.11384	rs75949021	20.548
genus.ErysipelotrichaceaeUCG003.id.11384	rs6875357	21.9175
genus.ErysipelotrichaceaeUCG003.id.11384	rs79396538	19.6855
genus.ErysipelotrichaceaeUCG003.id.11384	rs12251396	19.7376
genus.Escherichia.Shigella.id.3504	rs2267739	23.6231
genus.Escherichia.Shigella.id.3504	rs1154904	22.0395
genus.Escherichia.Shigella.id.3504	rs73208162	23.0623
genus.Escherichia.Shigella.id.3504	rs113513883	20.5042
genus.Escherichia.Shigella.id.3504	rs7502686	20.3127
genus.Escherichia.Shigella.id.3504	rs57024273	20.0246
genus.Escherichia.Shigella.id.3504	rs113127095	21.7938
genus.Escherichia.Shigella.id.3504	rs117092367	19.6793
genus.Escherichia.Shigella.id.3504	rs112767262	20.0717
genus.Escherichia.Shigella.id.3504	rs11706043	21.2381
genus.Escherichia.Shigella.id.3504	rs592299	20.8992
genus.Escherichia.Shigella.id.3504	rs4731451	20.3585
genus.Escherichia.Shigella.id.3504	rs35555519	20.93
genus.Escherichia.Shigella.id.3504	rs118526	19.1045
genus.Escherichia.Shigella.id.3504	rs2798105	20.6253
genus.Faecalibacterium.id.2057	rs12320842	33.4489
genus.Faecalibacterium.id.2057	rs6910935	23.6954
genus.Faecalibacterium.id.2057	rs1271565	23.1929
genus.Faecalibacterium.id.2057	rs75499067	23.8899
genus.Faecalibacterium.id.2057	rs9536330	20.0237
genus.Faecalibacterium.id.2057	rs28376661	21.303
genus.Faecalibacterium.id.2057	rs10927394	20.5376
genus.Faecalibacterium.id.2057	rs114946999	20.6463
genus.Faecalibacterium.id.2057	rs79656633	20.3215
genus.Faecalibacterium.id.2057	rs61875484	19.8259
genus.Faecalibacterium.id.2057	rs12753492	18.2929
genus.Faecalibacterium.id.2057	rs2835874	19.4374
genus.Faecalibacterium.id.2057	rs11776390	20.7907
genus.FamilyXIIIAD3011group.id.11293	rs9852893	25.9785
genus.FamilyXIIIAD3011group.id.11293	rs62200412	23.8908
genus.FamilyXIIIAD3011group.id.11293	rs16840310	24.7765
genus.FamilyXIIIAD3011group.id.11293	rs72730932	25.7943
genus.FamilyXIIIAD3011group.id.11293	rs16940167	20.986
genus.FamilyXIIIAD3011group.id.11293	rs17156849	21.178
genus.FamilyXIIIAD3011group.id.11293	rs62029761	21.757
genus.FamilyXIIIAD3011group.id.11293	rs11736617	19.4724
genus.FamilyXIIIAD3011group.id.11293	rs12812672	21.2701
genus.FamilyXIIIAD3011group.id.11293	rs9276029	19.0947
genus.FamilyXIIIAD3011group.id.11293	rs12911842	19.6125
genus.FamilyXIIIAD3011group.id.11293	rs149302	20.3178
genus.FamilyXIIIAD3011group.id.11293	rs9837139	19.9872
genus.FamilyXIIIAD3011group.id.11293	rs739451	19.3834
genus.FamilyXIIIAD3011group.id.11293	rs11126423	21.2232
genus.FamilyXIIIUCG001.id.11294	rs1426266	23.5429
genus.FamilyXIIIUCG001.id.11294	rs12049454	23.3081
genus.FamilyXIIIUCG001.id.11294	rs3842897	21.5272
genus.FamilyXIIIUCG001.id.11294	rs116979587	21.7608
genus.FamilyXIIIUCG001.id.11294	rs62414802	20.673
genus.FamilyXIIIUCG001.id.11294	rs2276529	21.1539
genus.FamilyXIIIUCG001.id.11294	rs112362903	19.9963
genus.FamilyXIIIUCG001.id.11294	rs8076666	20.0259
genus.FamilyXIIIUCG001.id.11294	rs7119679	21.4252
genus.FamilyXIIIUCG001.id.11294	rs76463770	21.1506
genus.Flavonifractor.id.2059	rs12030302	25.356
genus.Flavonifractor.id.2059	rs806808	23.8723
genus.Flavonifractor.id.2059	rs34066017	22.8741
genus.Flavonifractor.id.2059	rs11811696	23.1859
genus.Flavonifractor.id.2059	rs4949766	20.5435
genus.Flavonifractor.id.2059	rs11642826	20.3904
genus.Flavonifractor.id.2059	rs114873521	19.5563
genus.Flavonifractor.id.2059	rs6761463	20.4043
genus.Flavonifractor.id.2059	rs798674	20.2391
genus.Flavonifractor.id.2059	rs12038887	19.8364
genus.Fusicatenibacter.id.11305	rs4378146	24.2364
genus.Fusicatenibacter.id.11305	rs62353480	23.2069
genus.Fusicatenibacter.id.11305	rs704418	23.9337
genus.Fusicatenibacter.id.11305	rs2132128	23.1729
genus.Fusicatenibacter.id.11305	rs206581	19.7453
genus.Fusicatenibacter.id.11305	rs62187631	19.9094
genus.Fusicatenibacter.id.11305	rs2025938	22.1695
genus.Fusicatenibacter.id.11305	rs7069626	20.8828
genus.Fusicatenibacter.id.11305	rs3303	21.8361
genus.Fusicatenibacter.id.11305	rs2039204	21.233
genus.Fusicatenibacter.id.11305	rs8028026	19.2566
genus.Fusicatenibacter.id.11305	rs1864685	20.9468
genus.Fusicatenibacter.id.11305	rs792108	19.9366
genus.Fusicatenibacter.id.11305	rs60254196	20.2711
genus.Fusicatenibacter.id.11305	rs9905659	20.3518
genus.Fusicatenibacter.id.11305	rs8063430	21.9211
genus.Fusicatenibacter.id.11305	rs6515626	20.3809
genus.Fusicatenibacter.id.11305	rs10439674	19.3645
genus.Fusicatenibacter.id.11305	rs167879	19.6538
genus.Fusicatenibacter.id.11305	rs73103914	19.7333
genus.Gordonibacter.id.821	rs76287110	27.1479
genus.Gordonibacter.id.821	rs7294633	26.4867
genus.Gordonibacter.id.821	rs7220558	24.7604
genus.Gordonibacter.id.821	rs71545975	20.6277
genus.Gordonibacter.id.821	rs35042269	19.974
genus.Gordonibacter.id.821	rs72714787	23.1285
genus.Gordonibacter.id.821	rs322296	22.4268
genus.Gordonibacter.id.821	rs72939513	19.0148
genus.Gordonibacter.id.821	rs3765837	19.3371
genus.Gordonibacter.id.821	rs13412653	20.2184
genus.Gordonibacter.id.821	rs117347059	20.2251
genus.Gordonibacter.id.821	rs16955299	20.5157
genus.Gordonibacter.id.821	rs4596722	19.7378
genus.Gordonibacter.id.821	rs768830	20.2016
genus.Gordonibacter.id.821	rs61934597	19.6962
genus.Haemophilus.id.3698	rs12191680	28.2815
genus.Haemophilus.id.3698	rs9382510	29.3358
genus.Haemophilus.id.3698	rs9574096	22.4992
genus.Haemophilus.id.3698	rs76022354	23.4076
genus.Haemophilus.id.3698	rs111582866	22.8095
genus.Haemophilus.id.3698	rs9895850	21.4274
genus.Haemophilus.id.3698	rs35509	22.7622
genus.Haemophilus.id.3698	rs78909003	23.867
genus.Haemophilus.id.3698	rs9328464	23.6098
genus.Haemophilus.id.3698	rs4822728	21.7351
genus.Haemophilus.id.3698	rs10840326	19.9968
genus.Haemophilus.id.3698	rs12876183	20.0955
genus.Haemophilus.id.3698	rs10781340	21.7983
genus.Haemophilus.id.3698	rs56310940	19.2457
genus.Holdemanella.id.11393	rs761624	28.572
genus.Holdemanella.id.11393	rs607782	24.5111
genus.Holdemanella.id.11393	rs75764681	22.3227
genus.Holdemanella.id.11393	rs73011279	23.2681
genus.Holdemanella.id.11393	rs4541991	22.7411
genus.Holdemanella.id.11393	rs1830029	20.4545
genus.Holdemanella.id.11393	rs12513188	21.4208
genus.Holdemanella.id.11393	rs12415649	19.396
genus.Holdemanella.id.11393	rs1926302	21.7622
genus.Holdemanella.id.11393	rs17586763	19.84
genus.Holdemanella.id.11393	rs8113760	20.7504
genus.Holdemanella.id.11393	rs34187114	21.3752
genus.Holdemanella.id.11393	rs35228298	21.225
genus.Holdemanella.id.11393	rs62113381	20.6474
genus.Holdemania.id.2157	rs1867876	27.0034
genus.Holdemania.id.2157	rs9500080	26.8343
genus.Holdemania.id.2157	rs6133067	26.0137
genus.Holdemania.id.2157	rs150096134	23.8309
genus.Holdemania.id.2157	rs41438744	21.3637
genus.Holdemania.id.2157	rs77293403	23.1758
genus.Holdemania.id.2157	rs80149660	20.1261
genus.Holdemania.id.2157	rs116500994	21.9757
genus.Holdemania.id.2157	rs55888180	20.6974
genus.Holdemania.id.2157	rs4146507	20.1628
genus.Holdemania.id.2157	rs111745969	20.6108
genus.Holdemania.id.2157	rs113593397	20.8218
genus.Holdemania.id.2157	rs10885477	20.0325
genus.Holdemania.id.2157	rs9529719	21.2762
genus.Holdemania.id.2157	rs967319	19.9054
genus.Holdemania.id.2157	rs12701617	19.541
genus.Holdemania.id.2157	rs73139538	20.5851
genus.Holdemania.id.2157	rs11080063	19.7069
genus.Howardella.id.2000	rs901099	25.6753
genus.Howardella.id.2000	rs1484873	24.1639
genus.Howardella.id.2000	rs17167098	23.1289
genus.Howardella.id.2000	rs609430	21.9065
genus.Howardella.id.2000	rs36081916	20.2119
genus.Howardella.id.2000	rs12452946	21.3584
genus.Howardella.id.2000	rs61771805	21.2244
genus.Howardella.id.2000	rs672217	21.9837
genus.Howardella.id.2000	rs3791893	18.6668
genus.Howardella.id.2000	rs10048062	19.1617
genus.Howardella.id.2000	rs2154047	20.9985
genus.Hungatella.id.11306	rs13128780	22.9035
genus.Hungatella.id.11306	rs72759041	19.9272
genus.Hungatella.id.11306	rs10044993	19.4002
genus.Hungatella.id.11306	rs13249325	19.5984
genus.Hungatella.id.11306	rs17092615	20.2917
genus.Intestinibacter.id.11345	rs10805326	30.7984
genus.Intestinibacter.id.11345	rs4327025	27.5419
genus.Intestinibacter.id.11345	rs478972	23.0566
genus.Intestinibacter.id.11345	rs6875660	21.0851
genus.Intestinibacter.id.11345	rs16938435	22.7023
genus.Intestinibacter.id.11345	rs6062862	20.4029
genus.Intestinibacter.id.11345	rs118030283	21.8907
genus.Intestinibacter.id.11345	rs11109097	20.3016
genus.Intestinibacter.id.11345	rs9348442	19.9839
genus.Intestinibacter.id.11345	rs447950	21.1391
genus.Intestinibacter.id.11345	rs62430350	18.4756
genus.Intestinibacter.id.11345	rs2702387	21.2046
genus.Intestinibacter.id.11345	rs68093214	19.5213
genus.Intestinibacter.id.11345	rs2098844	20.0667
genus.Intestinibacter.id.11345	rs893394	19.9066
genus.Intestinimonas.id.2062	rs11258178	24.2595
genus.Intestinimonas.id.2062	rs12226153	24.2449
genus.Intestinimonas.id.2062	rs4784055	20.6185
genus.Intestinimonas.id.2062	rs716604	24.2846
genus.Intestinimonas.id.2062	rs2930225	22.7466
genus.Intestinimonas.id.2062	rs62240188	23.6968
genus.Intestinimonas.id.2062	rs2731794	21.9379
genus.Intestinimonas.id.2062	rs7170984	21.8539
genus.Intestinimonas.id.2062	rs10262702	22.1857
genus.Intestinimonas.id.2062	rs12566247	22.1498
genus.Intestinimonas.id.2062	rs1859797	20.9777
genus.Intestinimonas.id.2062	rs11928843	21.1543
genus.Intestinimonas.id.2062	rs17067892	18.3797
genus.Intestinimonas.id.2062	rs72982915	20.6748
genus.Intestinimonas.id.2062	rs994794	20.2804
genus.Intestinimonas.id.2062	rs4113676	19.8607
genus.Intestinimonas.id.2062	rs62427239	19.5683
genus.Intestinimonas.id.2062	rs2276760	20.1746
genus.Intestinimonas.id.2062	rs6934519	20.9784
genus.Intestinimonas.id.2062	rs1000888	19.5838
genus.Lachnoclostridium.id.11308	rs6112314	26.961
genus.Lachnoclostridium.id.11308	rs62285313	22.6524
genus.Lachnoclostridium.id.11308	rs78068103	20.8113
genus.Lachnoclostridium.id.11308	rs615997	23.0913
genus.Lachnoclostridium.id.11308	rs61915992	21.7879
genus.Lachnoclostridium.id.11308	rs789029	21.6005
genus.Lachnoclostridium.id.11308	rs12566975	19.5776
genus.Lachnoclostridium.id.11308	rs4738679	20.8106
genus.Lachnoclostridium.id.11308	rs1031599	20.0367
genus.Lachnoclostridium.id.11308	rs72829893	19.1954
genus.Lachnoclostridium.id.11308	rs3821998	20.1417
genus.Lachnoclostridium.id.11308	rs2385421	17.0438
genus.Lachnoclostridium.id.11308	rs1528479	19.781
genus.Lachnoclostridium.id.11308	rs1997204	19.9378
genus.Lachnoclostridium.id.11308	rs62028349	19.6677
genus.Lachnospira.id.2004	rs13157098	24.4525
genus.Lachnospira.id.2004	rs4923324	21.4163
genus.Lachnospira.id.2004	rs56791201	21.9141
genus.Lachnospira.id.2004	rs2326833	21.0464
genus.Lachnospira.id.2004	rs4686798	21.8576
genus.Lachnospira.id.2004	rs159484	20.1548
genus.Lachnospira.id.2004	rs2520509	20.0966
genus.LachnospiraceaeFCS020group.id.11314	rs7249113	25.9034
genus.LachnospiraceaeFCS020group.id.11314	rs12078956	22.6535
genus.LachnospiraceaeFCS020group.id.11314	rs369444	23.4673
genus.LachnospiraceaeFCS020group.id.11314	rs72793667	22.463
genus.LachnospiraceaeFCS020group.id.11314	rs1363769	19.9218
genus.LachnospiraceaeFCS020group.id.11314	rs10093861	22.0445
genus.LachnospiraceaeFCS020group.id.11314	rs9788306	23.071
genus.LachnospiraceaeFCS020group.id.11314	rs62140927	21.9259
genus.LachnospiraceaeFCS020group.id.11314	rs113859143	20.2401
genus.LachnospiraceaeFCS020group.id.11314	rs9919338	21.0413
genus.LachnospiraceaeFCS020group.id.11314	rs35035870	21.1503
genus.LachnospiraceaeFCS020group.id.11314	rs2862811	21.532
genus.LachnospiraceaeFCS020group.id.11314	rs1254846	20.7677
genus.LachnospiraceaeFCS020group.id.11314	rs4452603	19.745
genus.LachnospiraceaeFCS020group.id.11314	rs2322265	22.1463
genus.LachnospiraceaeFCS020group.id.11314	rs3999074	20.4155
genus.LachnospiraceaeFCS020group.id.11314	rs9308097	20.0541
genus.LachnospiraceaeNC2004group.id.11316	rs6116753	22.616
genus.LachnospiraceaeNC2004group.id.11316	rs3756315	21.9836
genus.LachnospiraceaeNC2004group.id.11316	rs12127733	21.9146
genus.LachnospiraceaeNC2004group.id.11316	rs17067076	19.268
genus.LachnospiraceaeNC2004group.id.11316	rs1331592	20.7278
genus.LachnospiraceaeNC2004group.id.11316	rs1928659	20.4904
genus.LachnospiraceaeNC2004group.id.11316	rs1929743	19.3449
genus.LachnospiraceaeNC2004group.id.11316	rs12863463	20.4903
genus.LachnospiraceaeNC2004group.id.11316	rs117467633	19.6042
genus.LachnospiraceaeNC2004group.id.11316	rs12208226	20.6603
genus.LachnospiraceaeND3007group.id.11317	rs9932954	23.4643
genus.LachnospiraceaeND3007group.id.11317	rs13110238	20.1077
genus.LachnospiraceaeND3007group.id.11317	rs72776675	19.1203
genus.LachnospiraceaeND3007group.id.11317	rs2861203	20.2155
genus.LachnospiraceaeNK4A136group.id.11319	rs12362320	24.6378
genus.LachnospiraceaeNK4A136group.id.11319	rs954878	22.7795
genus.LachnospiraceaeNK4A136group.id.11319	rs7832116	22.1961
genus.LachnospiraceaeNK4A136group.id.11319	rs7616165	22.7279
genus.LachnospiraceaeNK4A136group.id.11319	rs76193507	21.1175
genus.LachnospiraceaeNK4A136group.id.11319	rs11263806	20.1864
genus.LachnospiraceaeNK4A136group.id.11319	rs73044693	21.8965
genus.LachnospiraceaeNK4A136group.id.11319	rs160061	22.5936
genus.LachnospiraceaeNK4A136group.id.11319	rs7073658	20.7432
genus.LachnospiraceaeNK4A136group.id.11319	rs68104925	22.6443
genus.LachnospiraceaeNK4A136group.id.11319	rs12611395	20.4326
genus.LachnospiraceaeNK4A136group.id.11319	rs2880566	19.8132
genus.LachnospiraceaeNK4A136group.id.11319	rs28540839	21.1214
genus.LachnospiraceaeNK4A136group.id.11319	rs59805249	20.2578
genus.LachnospiraceaeNK4A136group.id.11319	rs10952110	19.794
genus.LachnospiraceaeNK4A136group.id.11319	rs4955932	20.2508
genus.LachnospiraceaeUCG001.id.11321	rs437876	29.3703
genus.LachnospiraceaeUCG001.id.11321	rs985416	28.4752
genus.LachnospiraceaeUCG001.id.11321	rs2050911	23.8266
genus.LachnospiraceaeUCG001.id.11321	rs10815577	22.6359
genus.LachnospiraceaeUCG001.id.11321	rs573933	21.5612
genus.LachnospiraceaeUCG001.id.11321	rs78848836	20.9371
genus.LachnospiraceaeUCG001.id.11321	rs9403580	22.006
genus.LachnospiraceaeUCG001.id.11321	rs7213933	19.7191
genus.LachnospiraceaeUCG001.id.11321	rs8104225	20.3647
genus.LachnospiraceaeUCG001.id.11321	rs74034332	19.2813
genus.LachnospiraceaeUCG001.id.11321	rs62496417	20.4061
genus.LachnospiraceaeUCG001.id.11321	rs2371284	20.0519
genus.LachnospiraceaeUCG001.id.11321	rs12131224	20.42
genus.LachnospiraceaeUCG001.id.11321	rs4981345	20.7129
genus.LachnospiraceaeUCG001.id.11321	rs79476906	19.5371
genus.LachnospiraceaeUCG001.id.11321	rs7341608	19.5103
genus.LachnospiraceaeUCG004.id.11324	rs12747809	24.4858
genus.LachnospiraceaeUCG004.id.11324	rs2882478	23.7781
genus.LachnospiraceaeUCG004.id.11324	rs12673420	21.9274
genus.LachnospiraceaeUCG004.id.11324	rs2444793	21.0615
genus.LachnospiraceaeUCG004.id.11324	rs2726805	20.591
genus.LachnospiraceaeUCG004.id.11324	rs11128180	21.4011
genus.LachnospiraceaeUCG004.id.11324	rs12202257	19.6745
genus.LachnospiraceaeUCG004.id.11324	rs12894272	21.4326
genus.LachnospiraceaeUCG004.id.11324	rs233486	20.2277
genus.LachnospiraceaeUCG004.id.11324	rs35182105	20.519
genus.LachnospiraceaeUCG004.id.11324	rs6656451	20.7005
genus.LachnospiraceaeUCG004.id.11324	rs12072562	19.2212
genus.LachnospiraceaeUCG004.id.11324	rs2706242	20.3687
genus.LachnospiraceaeUCG004.id.11324	rs62256516	20.0683
genus.LachnospiraceaeUCG004.id.11324	rs7629954	20.7134
genus.LachnospiraceaeUCG008.id.11328	rs10793103	28.8805
genus.LachnospiraceaeUCG008.id.11328	rs9873555	26.9245
genus.LachnospiraceaeUCG008.id.11328	rs13024781	22.3738
genus.LachnospiraceaeUCG008.id.11328	rs10741777	24.987
genus.LachnospiraceaeUCG008.id.11328	rs955844	24.0731
genus.LachnospiraceaeUCG008.id.11328	rs67078837	24.5489
genus.LachnospiraceaeUCG008.id.11328	rs10751237	22.1471
genus.LachnospiraceaeUCG008.id.11328	rs62277846	23.2052
genus.LachnospiraceaeUCG008.id.11328	rs10801803	23.1712
genus.LachnospiraceaeUCG008.id.11328	rs61944774	20.8484
genus.LachnospiraceaeUCG008.id.11328	rs75356640	20.2781
genus.LachnospiraceaeUCG008.id.11328	rs11236216	22.5052
genus.LachnospiraceaeUCG008.id.11328	rs57254474	19.8309
genus.LachnospiraceaeUCG008.id.11328	rs57091572	21.9309
genus.LachnospiraceaeUCG010.id.11330	rs11192447	27.0349
genus.LachnospiraceaeUCG010.id.11330	rs9981767	24.6256
genus.LachnospiraceaeUCG010.id.11330	rs74315802	22.3393
genus.LachnospiraceaeUCG010.id.11330	rs12346653	22.2019
genus.LachnospiraceaeUCG010.id.11330	rs10414815	20.606
genus.LachnospiraceaeUCG010.id.11330	rs72761829	21.9306
genus.LachnospiraceaeUCG010.id.11330	rs72894957	20.869
genus.LachnospiraceaeUCG010.id.11330	rs336138	20.5701
genus.LachnospiraceaeUCG010.id.11330	rs4576377	20.2687
genus.LachnospiraceaeUCG010.id.11330	rs2833528	19.3564
genus.LachnospiraceaeUCG010.id.11330	rs1408275	19.6841
genus.LachnospiraceaeUCG010.id.11330	rs2153460	19.0864
genus.LachnospiraceaeUCG010.id.11330	rs17730011	19.9948
genus.Lactobacillus.id.1837	rs921925	23.4879
genus.Lactobacillus.id.1837	rs16861661	23.0405
genus.Lactobacillus.id.1837	rs768253	21.2456
genus.Lactobacillus.id.1837	rs11674854	23.3314
genus.Lactobacillus.id.1837	rs328312	23.134
genus.Lactobacillus.id.1837	rs6092149	21.8292
genus.Lactobacillus.id.1837	rs75127669	20.2724
genus.Lactobacillus.id.1837	rs77478751	21.3493
genus.Lactobacillus.id.1837	rs1530559	20.3484
genus.Lactobacillus.id.1837	rs62314653	22.6185
genus.Lactobacillus.id.1837	rs7399658	23.3063
genus.Lactobacillus.id.1837	rs12693845	20.6016
genus.Lactococcus.id.1851	rs34757988	28.5112
genus.Lactococcus.id.1851	rs757872	26.0447
genus.Lactococcus.id.1851	rs123059	24.7555
genus.Lactococcus.id.1851	rs4766997	23.0979
genus.Lactococcus.id.1851	rs10417872	23.2641
genus.Lactococcus.id.1851	rs6674304	20.608
genus.Lactococcus.id.1851	rs7992246	20.3877
genus.Lactococcus.id.1851	rs55910161	22.6827
genus.Lactococcus.id.1851	rs12621813	20.4025
genus.Lactococcus.id.1851	rs2293361	21.3574
genus.Lactococcus.id.1851	rs17168302	20.3915
genus.Marvinbryantia.id.2005	rs61884471	25.0806
genus.Marvinbryantia.id.2005	rs2724813	25.1759
genus.Marvinbryantia.id.2005	rs1187983	23.4463
genus.Marvinbryantia.id.2005	rs2842896	24.515
genus.Marvinbryantia.id.2005	rs11645029	21.2295
genus.Marvinbryantia.id.2005	rs12963345	20.3495
genus.Marvinbryantia.id.2005	rs2863363	21.6844
genus.Marvinbryantia.id.2005	rs72948274	21.5421
genus.Marvinbryantia.id.2005	rs3991048	19.912
genus.Marvinbryantia.id.2005	rs146541147	19.5995
genus.Marvinbryantia.id.2005	rs11620597	19.336
genus.Marvinbryantia.id.2005	rs8006832	19.3136
genus.Marvinbryantia.id.2005	rs3125832	20.4739
genus.Methanobrevibacter.id.123	rs76029318	24.0459
genus.Methanobrevibacter.id.123	rs10202904	22.2474
genus.Methanobrevibacter.id.123	rs894996	22.0509
genus.Methanobrevibacter.id.123	rs11018665	19.7323
genus.Methanobrevibacter.id.123	rs1334944	20.318
genus.Methanobrevibacter.id.123	rs6776814	20.2374
genus.Methanobrevibacter.id.123	rs4779844	19.5369
genus.Methanobrevibacter.id.123	rs4802933	19.3627
genus.Odoribacter.id.952	rs503751	27.0436
genus.Odoribacter.id.952	rs77779484	24.7086
genus.Odoribacter.id.952	rs10423795	20.6544
genus.Odoribacter.id.952	rs6856150	20.6321
genus.Odoribacter.id.952	rs10093869	21.2308
genus.Odoribacter.id.952	rs4793970	19.9098
genus.Odoribacter.id.952	rs74553962	21.1426
genus.Odoribacter.id.952	rs28417404	20.2876
genus.Odoribacter.id.952	rs16918425	19.9566
genus.Olsenella.id.822	rs1035588	20.8386
genus.Olsenella.id.822	rs62112538	23.993
genus.Olsenella.id.822	rs35225860	21.4743
genus.Olsenella.id.822	rs72691585	22.8573
genus.Olsenella.id.822	rs9460691	19.9308
genus.Olsenella.id.822	rs17148768	22.5576
genus.Olsenella.id.822	rs61090148	20.5039
genus.Olsenella.id.822	rs7540303	20.8808
genus.Olsenella.id.822	rs2759329	21.9353
genus.Olsenella.id.822	rs6046522	20.7322
genus.Olsenella.id.822	rs8066522	19.6295
genus.Oscillibacter.id.2063	rs234108	24.1109
genus.Oscillibacter.id.2063	rs36095275	23.0001
genus.Oscillibacter.id.2063	rs11627628	24.5992
genus.Oscillibacter.id.2063	rs9393920	24.2885
genus.Oscillibacter.id.2063	rs133832	23.9874
genus.Oscillibacter.id.2063	rs12649930	21.93
genus.Oscillibacter.id.2063	rs75453768	20.6615
genus.Oscillibacter.id.2063	rs16866406	22.4206
genus.Oscillibacter.id.2063	rs761240	20.6314
genus.Oscillibacter.id.2063	rs4506202	21.8201
genus.Oscillibacter.id.2063	rs61883564	21.024
genus.Oscillibacter.id.2063	rs16934185	21.1698
genus.Oscillibacter.id.2063	rs12417956	20.3539
genus.Oscillibacter.id.2063	rs6901560	20.9172
genus.Oscillibacter.id.2063	rs62206502	20.2664
genus.Oscillibacter.id.2063	rs137917150	20.2927
genus.Oscillibacter.id.2063	rs11990279	20.8923
genus.Oscillospira.id.2064	rs12206468	24.3134
genus.Oscillospira.id.2064	rs73038677	24.334
genus.Oscillospira.id.2064	rs1954532	22.2232
genus.Oscillospira.id.2064	rs28889936	20.3433
genus.Oscillospira.id.2064	rs751183	20.2121
genus.Oscillospira.id.2064	rs8076323	20.8814
genus.Oscillospira.id.2064	rs72866977	21.4828
genus.Oscillospira.id.2064	rs62422654	20.5678
genus.Oscillospira.id.2064	rs2211563	20.4614
genus.Oscillospira.id.2064	rs12925026	19.5297
genus.Oxalobacter.id.2978	rs4428215	28.9183
genus.Oxalobacter.id.2978	rs736744	31.1218
genus.Oxalobacter.id.2978	rs6000536	26.626
genus.Oxalobacter.id.2978	rs36057338	24.3116
genus.Oxalobacter.id.2978	rs6071435	24.0984
genus.Oxalobacter.id.2978	rs12002250	21.6693
genus.Oxalobacter.id.2978	rs1569853	21.607
genus.Oxalobacter.id.2978	rs11108500	21.6979
genus.Oxalobacter.id.2978	rs10464997	21.8051
genus.Oxalobacter.id.2978	rs111966731	20.4089
genus.Oxalobacter.id.2978	rs6993398	20.8041
genus.Oxalobacter.id.2978	rs3862635	19.0778
genus.Parabacteroides.id.954	rs60884758	24.3978
genus.Parabacteroides.id.954	rs3860755	22.954
genus.Parabacteroides.id.954	rs4236095	23.5387
genus.Parabacteroides.id.954	rs115602804	21.4149
genus.Parabacteroides.id.954	rs114567323	21.1723
genus.Parabacteroides.id.954	rs7298818	19.5712
genus.Parabacteroides.id.954	rs6657302	21.4768
genus.Parabacteroides.id.954	rs11965579	18.1718
genus.Parabacteroides.id.954	rs17141986	20.1457
genus.Parabacteroides.id.954	rs72893646	20.8604
genus.Paraprevotella.id.962	rs2081023	26.8468
genus.Paraprevotella.id.962	rs9900242	23.6926
genus.Paraprevotella.id.962	rs9602779	23.4561
genus.Paraprevotella.id.962	rs140997932	21.0115
genus.Paraprevotella.id.962	rs145020347	22.5727
genus.Paraprevotella.id.962	rs4767113	23.0402
genus.Paraprevotella.id.962	rs3008582	21.6373
genus.Paraprevotella.id.962	rs4756632	22.9525
genus.Paraprevotella.id.962	rs10842464	19.2994
genus.Paraprevotella.id.962	rs3801748	20.6187
genus.Paraprevotella.id.962	rs7240324	20.3091
genus.Paraprevotella.id.962	rs17109926	20.8973
genus.Paraprevotella.id.962	rs17785622	22.3718
genus.Parasutterella.id.2892	rs2387977	25.5927
genus.Parasutterella.id.2892	rs7572229	24.9242
genus.Parasutterella.id.2892	rs35414597	23.2158
genus.Parasutterella.id.2892	rs6828768	23.0472
genus.Parasutterella.id.2892	rs10899911	23.4247
genus.Parasutterella.id.2892	rs7303158	23.2101
genus.Parasutterella.id.2892	rs78383039	24.2448
genus.Parasutterella.id.2892	rs35055552	21.649
genus.Parasutterella.id.2892	rs2090816	22.4901
genus.Parasutterella.id.2892	rs1403396	22.6371
genus.Parasutterella.id.2892	rs55877868	20.9696
genus.Parasutterella.id.2892	rs8039785	21.6113
genus.Parasutterella.id.2892	rs823424	20.6576
genus.Parasutterella.id.2892	rs7311004	20.4812
genus.Parasutterella.id.2892	rs62273907	20.8617
genus.Parasutterella.id.2892	rs6809952	20.6024
genus.Parasutterella.id.2892	rs11715853	20.5828
genus.Peptococcus.id.2037	rs75754569	32.2501
genus.Peptococcus.id.2037	rs77681628	26.7336
genus.Peptococcus.id.2037	rs10031059	28.7734
genus.Peptococcus.id.2037	rs6918730	21.8015
genus.Peptococcus.id.2037	rs413827	21.529
genus.Peptococcus.id.2037	rs2054133	22.5978
genus.Peptococcus.id.2037	rs11001941	24.8645
genus.Peptococcus.id.2037	rs7033353	22.5174
genus.Peptococcus.id.2037	rs5770862	20.6103
genus.Peptococcus.id.2037	rs34282744	23.0019
genus.Peptococcus.id.2037	rs72850165	19.9782
genus.Peptococcus.id.2037	rs77614201	20.5871
genus.Peptococcus.id.2037	rs11030569	21.6263
genus.Peptococcus.id.2037	rs7766680	20.7984
genus.Peptococcus.id.2037	rs74592222	20.7272
genus.Peptococcus.id.2037	rs36121075	21.0864
genus.Peptococcus.id.2037	rs76697713	20.5922
genus.Peptococcus.id.2037	rs12069354	19.5036
genus.Phascolarctobacterium.id.2168	rs75882962	25.8303
genus.Phascolarctobacterium.id.2168	rs56157888	24.227
genus.Phascolarctobacterium.id.2168	rs56069061	23.2746
genus.Phascolarctobacterium.id.2168	rs74540770	21.8905
genus.Phascolarctobacterium.id.2168	rs76124218	21.3888
genus.Phascolarctobacterium.id.2168	rs6427992	22.5097
genus.Phascolarctobacterium.id.2168	rs12618201	21.5526
genus.Phascolarctobacterium.id.2168	rs74847270	20.6142
genus.Phascolarctobacterium.id.2168	rs1264476	21.353
genus.Phascolarctobacterium.id.2168	rs28525131	19.4466
genus.Phascolarctobacterium.id.2168	rs7982713	19.8358
genus.Phascolarctobacterium.id.2168	rs11929846	19.4756
genus.Phascolarctobacterium.id.2168	rs130483	20.8064
genus.Prevotella7.id.11182	rs430270	21.9312
genus.Prevotella7.id.11182	rs57404562	24.1883
genus.Prevotella7.id.11182	rs9959718	23.3199
genus.Prevotella7.id.11182	rs9608249	22.1176
genus.Prevotella7.id.11182	rs2240542	21.3002
genus.Prevotella7.id.11182	rs2918132	20.2153
genus.Prevotella7.id.11182	rs16937247	17.263
genus.Prevotella7.id.11182	rs118038478	19.2269
genus.Prevotella7.id.11182	rs12124567	19.4358
genus.Prevotella7.id.11182	rs12195431	19.7298
genus.Prevotella7.id.11182	rs9426434	19.7007
genus.Prevotella7.id.11182	rs79263163	20.8795
genus.Prevotella9.id.11183	rs111509883	24.2276
genus.Prevotella9.id.11183	rs2683313	22.8386
genus.Prevotella9.id.11183	rs117271932	22.3171
genus.Prevotella9.id.11183	rs10512344	20.6578
genus.Prevotella9.id.11183	rs9428102	19.5639
genus.Prevotella9.id.11183	rs746764	22.4526
genus.Prevotella9.id.11183	rs16966465	20.221
genus.Prevotella9.id.11183	rs2104588	19.7117
genus.Prevotella9.id.11183	rs11199734	20.6532
genus.Prevotella9.id.11183	rs7232121	21.6583
genus.Prevotella9.id.11183	rs11685699	22.8525
genus.Prevotella9.id.11183	rs9613013	20.4888
genus.Prevotella9.id.11183	rs2495052	19.8008
genus.Prevotella9.id.11183	rs72815774	20.0842
genus.Prevotella9.id.11183	rs4968431	19.7118
genus.Prevotella9.id.11183	rs4821647	19.5665
genus.Prevotella9.id.11183	rs7976209	19.3475
genus.Prevotella9.id.11183	rs12648235	19.5613
genus.Prevotella9.id.11183	rs1304512	21.0739
genus.Prevotella9.id.11183	rs7237249	20.454
genus.RikenellaceaeRC9gutgroup.id.11191	rs2900503	27.8121
genus.RikenellaceaeRC9gutgroup.id.11191	rs17582787	21.5206
genus.RikenellaceaeRC9gutgroup.id.11191	rs7113155	21.3092
genus.RikenellaceaeRC9gutgroup.id.11191	rs4270579	18.9491
genus.RikenellaceaeRC9gutgroup.id.11191	rs2998141	21.631
genus.RikenellaceaeRC9gutgroup.id.11191	rs4717843	20.9792
genus.RikenellaceaeRC9gutgroup.id.11191	rs9887954	21.2595
genus.RikenellaceaeRC9gutgroup.id.11191	rs7193937	20.0171
genus.RikenellaceaeRC9gutgroup.id.11191	rs11597218	20.3555
genus.RikenellaceaeRC9gutgroup.id.11191	rs80309088	20.5929
genus.RikenellaceaeRC9gutgroup.id.11191	rs12501673	19.6865
genus.RikenellaceaeRC9gutgroup.id.11191	rs17032291	21.1925
genus.RikenellaceaeRC9gutgroup.id.11191	rs13223944	19.5425
genus.RikenellaceaeRC9gutgroup.id.11191	rs2074881	19.2712
genus.RikenellaceaeRC9gutgroup.id.11191	rs7712231	19.874
genus.Romboutsia.id.11347	rs61841503	29.3467
genus.Romboutsia.id.11347	rs10279978	23.7458
genus.Romboutsia.id.11347	rs16843578	19.7821
genus.Romboutsia.id.11347	rs77702691	20.4895
genus.Romboutsia.id.11347	rs75987356	21.3431
genus.Romboutsia.id.11347	rs75200530	20.492
genus.Romboutsia.id.11347	rs9567264	20.6937
genus.Romboutsia.id.11347	rs34302036	20.7345
genus.Romboutsia.id.11347	rs7109293	19.9547
genus.Romboutsia.id.11347	rs10091895	19.9491
genus.Romboutsia.id.11347	rs114398731	19.8868
genus.Romboutsia.id.11347	rs28603357	20.482
genus.Romboutsia.id.11347	rs11221428	21.0855
genus.Romboutsia.id.11347	rs9389266	19.8185
genus.Romboutsia.id.11347	rs62504452	20.5414
genus.Roseburia.id.2012	rs2034589	26.0047
genus.Roseburia.id.2012	rs116270582	21.8182
genus.Roseburia.id.2012	rs2160994	23.9663
genus.Roseburia.id.2012	rs16910295	21.884
genus.Roseburia.id.2012	rs12740451	20.6181
genus.Roseburia.id.2012	rs6445851	21.1413
genus.Roseburia.id.2012	rs9300744	21.7301
genus.Roseburia.id.2012	rs2943022	21.3887
genus.Roseburia.id.2012	rs6930661	22.0052
genus.Roseburia.id.2012	rs4748237	21.0597
genus.Roseburia.id.2012	rs147990086	19.1178
genus.Roseburia.id.2012	rs329182	20.3862
genus.Roseburia.id.2012	rs302266	20.1893
genus.Roseburia.id.2012	rs75326254	20.5307
genus.Roseburia.id.2012	rs55858165	19.5936
genus.Roseburia.id.2012	rs57466170	18.6647
genus.Roseburia.id.2012	rs28040	19.9035
genus.Roseburia.id.2012	rs78753150	20.4768
genus.Ruminiclostridium5.id.11355	rs243585	23.4402
genus.Ruminiclostridium5.id.11355	rs2286384	23.297
genus.Ruminiclostridium5.id.11355	rs79968837	24.1148
genus.Ruminiclostridium5.id.11355	rs2482038	22.7613
genus.Ruminiclostridium5.id.11355	rs113753996	22.1259
genus.Ruminiclostridium5.id.11355	rs1492620	21.2685
genus.Ruminiclostridium5.id.11355	rs2791343	20.808
genus.Ruminiclostridium5.id.11355	rs10827477	22.5896
genus.Ruminiclostridium5.id.11355	rs6121460	21.9314
genus.Ruminiclostridium5.id.11355	rs2801960	20.4809
genus.Ruminiclostridium5.id.11355	rs8053158	21.6487
genus.Ruminiclostridium5.id.11355	rs1223978	20.0011
genus.Ruminiclostridium5.id.11355	rs73002572	19.2125
genus.Ruminiclostridium5.id.11355	rs2833828	20.2856
genus.Ruminiclostridium5.id.11355	rs4955951	18.524
genus.Ruminiclostridium6.id.11356	rs1756364	25.6775
genus.Ruminiclostridium6.id.11356	rs71414120	24.423
genus.Ruminiclostridium6.id.11356	rs61060922	24.3741
genus.Ruminiclostridium6.id.11356	rs79968172	22.8235
genus.Ruminiclostridium6.id.11356	rs77193512	23.1211
genus.Ruminiclostridium6.id.11356	rs11992182	20.5653
genus.Ruminiclostridium6.id.11356	rs72991535	21.1007
genus.Ruminiclostridium6.id.11356	rs663262	18.8672
genus.Ruminiclostridium6.id.11356	rs9555756	20.7092
genus.Ruminiclostridium6.id.11356	rs792058	19.5238
genus.Ruminiclostridium6.id.11356	rs10829821	20.4026
genus.Ruminiclostridium6.id.11356	rs67479537	20.1795
[truncated: 935 more rows]
