# Supplementary material for: Exploring reciprocal causation: bidirectional mendelian randomization study of gut microbiota composition and thyroid cancer
Source: J Cancer Res Clin Oncol. 2024 Feb 3;150(2):75. doi: 10.1007/s00432-023-05535-y (PMC10838232; doi:10.1007/s00432-023-05535-y)
Supplement: Supplementary file 2 — Supplementary file2 (XLS 10 KB) [file 432_2023_5535_MOESM2_ESM.xls]

## Sheet: Sheet1
exposure	method	Q	Q_df	Q_pval
class.Betaproteobacteria	MR Egger	4.18725	9	0.898661
class.Betaproteobacteria	Inverse variance weighted	4.51882	10	0.920923
family.Christensenellaceae	MR Egger	6.67566	9	0.670846
family.Christensenellaceae	Inverse variance weighted	6.75842	10	0.748038
family.FamilyXI	MR Egger	6.09242	6	0.412917
family.FamilyXI	Inverse variance weighted	6.80306	7	0.44967
family.Victivallaceae	MR Egger	6.66436	11	0.825577
family.Victivallaceae	Inverse variance weighted	6.71624	12	0.875782
genus.Anaerofilum	MR Egger	6.97114	9	0.640124
genus.Anaerofilum	Inverse variance weighted	9.05848	10	0.526563
genus.Methanobrevibacter	MR Egger	0.863769	4	0.9297
genus.Methanobrevibacter	Inverse variance weighted	1.14461	5	0.95008
genus.Odoribacter	MR Egger	3.56417	5	0.613701
genus.Odoribacter	Inverse variance weighted	4.72427	6	0.579632
genus.Ruminococcus2	MR Egger	12.5118	13	0.486185
genus.Ruminococcus2	Inverse variance weighted	12.5154	14	0.564988
genus.Subdoligranulum	MR Egger	8.10821	9	0.523279
genus.Subdoligranulum	Inverse variance weighted	8.58427	10	0.571959
genus.Sutterella	MR Egger	6.53208	10	0.768757
genus.Sutterella	Inverse variance weighted	6.54255	11	0.834827
order.Burkholderiales	MR Egger	4.66437	8	0.792772
order.Burkholderiales	Inverse variance weighted	5.36989	9	0.800946
phylum.Euryarchaeota	MR Egger	3.79562	10	0.956096
phylum.Euryarchaeota	Inverse variance weighted	4.8173	11	0.939691
