# Supplementary material for: Exploring reciprocal causation: bidirectional mendelian randomization study of gut microbiota composition and thyroid cancer
Source: J Cancer Res Clin Oncol. 2024 Feb 3;150(2):75. doi: 10.1007/s00432-023-05535-y (PMC10838232; doi:10.1007/s00432-023-05535-y)
Supplement: Supplementary file 3 — Supplementary file3 (XLS 10 KB) [file 432_2023_5535_MOESM3_ESM.xls]

## Sheet: Sheet1
Id.exposure	$`MR-PRESSO results`$`Global Test`$Pvalue
class.Betaproteobacteria	0.931
family.Christensenellaceae	0.792
family.FamilyXI	0.475
family.Victivallaceae	0.878
genus.Anaerofilum	0.547
genus.Methanobrevibacter	0.954
genus.Odoribacter	0.613
genus.Ruminococcus2	0.63
genus.Subdoligranulum	0.623
genus.Sutterella	0.861
order.Burkholderiales	0.825
phylum.Euryarchaeota	0.945
